# Supplementary material for: Prevalence and correlates of depression and anxiety symptoms among out-of-school adolescent girls and young women in Tanzania: A cross-sectional study
Source: PLoS One. 2019 Aug 16;14(8):e0221053. doi: 10.1371/journal.pone.0221053 (PMC6697336; doi:10.1371/journal.pone.0221053)
Supplement: S1 Minimal data set — (XLSX) [file pone.0221053.s002.xlsx]

## Sheet: Data
Age	QN1	QN2	QN3	QN4	cluster_code	Anxi_depression_score	Anxi_depression	Marital_Status	HIV_status	agecat	familycomp	socialnetworks	havbusiness	havsavings	drugever	Anxiety	Depression	Partnerviolence	Education_status	sexwork	children	physicdepr	Bedhungry	TASAF	Emotionalsuppot	Locality	HIV risks
19	1	1	2	1	101	1	0	2	0	0	1	1	0	1	0	0	0	1	1	0	1	1	1	0	1	0	0
18	4	1	1	1	101	3	1	2	0	0	1	1	0	1	0	1	0	0	1	0	1	1	0	0	1	0	0
19	4	4	2	3	101	9	3	2	0	0	1	1	0	1	0	1	1	0	1	0	1	1	0	0	1	0	0
21	1	2	1	2	101	2	0	2	0	1	1	1	0	1	1	0	0	0	1	1	1	1	1	0	1	0	0
22	1	1	1	2	101	1	0	2	0	1	1	1	0	0	0	0	0	0	2	0	1	1	0	0	1	0	0
22	1	2	2	3	101	4	1	2	0	1	1	1	0	0	0	0	1	0	1	0	1	0	0	0	0	0	0
15	1	2	1	1	101	1	0	0	0	0	0	1	0	1	0	0	0		0		0	1	0	1	1	0	0
20	2	3	2	1	101	4	1	2	0	1	1	1	0	1	1	1	0	0	0	0	1	1	1	0	0	0	0
22	4	2	2	2	101	6	2	2	0	1	1	1	0	1	0	1	0	0	0	0	1	1	1	0	0	0	0
20	1	1	1	1	101	0	0	2	0	1	1	1	1	1	0	0	0	0	0	0	1	1	1	0	0	0	0
18	1	2	3	2	101	4	1	2	0	0	1	1	0	0	0	0	1	0	2	0	0	0	0	0	1	0	0
19	2	1	1	1	101	1	0	2	0	0	1	1	0	0	0	0	0	0	1	0	1	1	0	0	1	0	0
18	1	1	1	1	101	0	0	0	0	0	0	0	0	0	0	0	0	0	1	0	1	1	1	0	1	0	0
16	3	3	1	4	101	7	2	0	0	0	0	1	0	1	0	1	1	0	1	0	0	1	0	1	1	0	0
19	4	1	1	3	101	5	1	2	0	0	1	0	1	0	0	1	0	1	1	0	1	1	0	0	0	0	0
22	1	4	1	1	101	3	1	2	0	1	1	1	1	1	0	1	0	0	1	1	1	1	0	0	1	0	0
21	1	1	1	1	101	0	0	2	0	1	1	1	0	1	0	0	0	0	1	0	1	1	0	0	1	0	0
21	2	1	2	2	101	3	1	2	0	1	1	1	0	1	0	0	0	1	1	0	1	1	0	0	1	0	0
20	1	1	1	2	101	1	0	2	0	1	1	1	0	1	0	0	0	0	1	0	1	1	1	0	1	0	0
22	2	1	1	3	101	3	1	1	0	1	0	1	1	1	0	0	0	0	1	1	1	1	1	0	1	0	0
22	4	4	2	3	101	9	3	2	0	1	1	1	1	1	0	1	1	1	1	0	1	1	0	1	1	0	0
20	1	1	1	2	101	1	0	2	0	1	0	1	0	0	0	0	0	0	0	0	1	1	1	0	0	0	0
23	1	1	1	2	101	1	0	2	0	1	1	1	1	1	0	0	0	1	1	0	1	1	1	0	0	0	0
23	2	3	2	3	101	6	2	2	0	1	1	1	1	1	0	1	1	0	1	0	1	1	1	0	1	0	0
15	1	2	1	1	101	1	0	0	0	0	0	1	0	0	0	0	0		0		0	1	0	0	1	0	0
22	3	1	3	3	101	6	2	2	0	1	1	1	1	1	0	0	1	0	1	0	1	1	0	1	1	0	0
21	2	1	2	3	101	4	1	2	0	1	1	1	1	0	0	0	1	0	1	0	1	1	0	0	1	0	0
21	1	1	1	1	101	0	0	2	0	1	1	1	0	0	0	0	0	0	0	0	1	1	0	0	1	0	0
15	1	1	1	2	101	1	0	0	0	0	0	1	0	1	0	0	0		1		0	0	0	0	1	0	0
16	1	2	1	1	101	1	0	0	0	0	0	1	0	1	0	0	0	0	0	0	0	1	1	0	1	0	0
22	1	1	2	2	101	2	0	2	0	1	1	1	0	1	0	0	0	1	2	0	1	1	0	0	1	0	0
16	1	1	2	1	101	1	0	0	0	0	0	1	1	1	0	0	0	0	1	1	0	0	0	0	1	0	0
17	3	2	3	2	101	6	2	2	0	0	1	1	0	0	0	1	1	0	0	0	0	1	0	0	1	0	0
23	1	1	2	2	101	2	0	2	0	1	1	1	1	0	0	0	0	0	0	0	1	1	0	0	0	0	0
20	1	1	1	1	101	0	0	2	0	1	1	1	0	0	0	0	0	0	0	0	1	1	0	0	0	0	0
23	1	1	2	4	101	4	1	2	0	1	1	1	0	0	0	0	1	0	0	0	1	1	1	0	1	0	0
18	1	1	1	4	101	3	1	2	0	0	1	1	1	1	0	0	1		1		0	0	0	0	1	0	0
19	1	1	1	1	101	0	0	2	0	0	1	0	0	0	1	0	0	0	0	0	1	0	0	0	0	0	0
22	1	1	2	2	101	2	0	2	0	1	1	1	0	0	0	0	0	1	1	0	1	1	1	0	0	0	0
18	2	2	1	2	101	3	1	2	0	0	1	1	0	1	0	0	0	0	1	1	1	1	0	0	1	0	0
20	2	2	1	1	101	2	0	2	0	1	1	1	1	0	0	0	0	0	1	0	1	1	0	0	1	0	0
22	2	3	4	2	101	7	2	2	0	1	1	1	0	0	0	1	1	1	0	0	1	1	0	0	1	0	0
15	1	1	1	1	101	0	0	0	0	0	0	1	1	0	0	0	0		1		0	1	0	1	1	0	0
20	2	4	3	2	101	7	2	0	0	1	0	1	0	0	0	1	1	1	1	1	1	1	1	0	1	0	0
22	3	4	4	4	101	11	3	2	0	1	1	1	0	1	0	1	1	1	1	0	1	1	1	0	1	0	0
23	1	2	1	3	101	3	1	2	0	1	1	1	0	1	0	0	0	1	0	0	1	1	0	0	0	0	0
22	1	2	2	2	101	3	1	2	0	1	1	1	0	0	0	0	0	1	0	0	1	1	1	0	0	0	0
17	1	1	3	3	101	4	1	2	0	0	1	1	0	0	1	0	1	0	0	0	1	1	1	0	0	0	0
22	2	2	1	4	101	5	1	1	0	1	0	1	1	0	0	0	1	0	1	0	1	1	1	0	1	0	0
21	1	1	1	4	101	3	1	2	0	1	1	1	1	1	0	0	1		1		1	0	0	0	0	0	0
20	1	1	1	4	101	3	1	2	0	1	1	1	1	0	0	0	1		1		1	1	0	0	1	0	0
22	3	2	3	4	101	8	2	2	0	1	1	1	0	0	0	1	1	0	0	0	1	1	1	1	0	0	0
21	1	1	1	2	101	1	0	2	0	1	1	1	1	1	0	0	0	1	1	1	1	1	0	0	0	0	0
18	3	2	1	2	101	4	1	0	0	0	0	1	0	1	0	1	0	0	1	0	1	1	1	0	1	0	0
21	1	1	1	3	101	2	0	2	0	1	1	1	1	1	0	0	0	0	1	0	1	1	1	1	1	0	0
20	1	2	1	1	101	1	0	2	0	1	1	1	0	0	0	0	0	0	1	0	1	1	0	0	0	0	0
19	2	3	2	3	101	6	2	2	0	0	1	1	0	1	0	1	1	1	1	0	1	1	0	0	1	0	0
20	1	1	2	2	101	2	0	2	0	1	1	1	0	0	0	0	0	0	1	0	1	1	0	1	0	0	0
20	1	3	1	2	101	3	1	2	0	1	1	1	0	1	0	0	0	0	0	0	1	0	0	0	0	0	0
23	1	1	1	2	101	1	0	2	0	1	1	1	0	1	0	0	0	1	1	0	1	1	0	0	1	0	0
22	4	2	1	2	101	5	1	2	0	1	1	1	0	1	0	1	0	0	0	0	1	1	0	0	1	0	0
22	1	1	1	1	101	0	0	2	0	1	1	1	0	0	0	0	0	0	1	0	1	1	0	0	1	0	0
19	1	3	2	4	101	6	2	2	0	0	1	1	0	0	0	0	1	0	0	0	1	1	0	1	1	0	0
19	1	1	2	2	101	2	0	1	0	0	0	1	1	1	0	0	0	0	1	0	1	1	1	1	1	0	0
21	1	1	2	3	101	3	1	2	0	1	1	1	1	0	0	0	1	1	0	0	1	1	1	0	0	0	0
17	1	3	1	3	101	4	1	0	1	0	0	1	0	1	0	0	0		1		0	1	0	0	1	0	0
18	2	2	2	3	101	5	1	0	0	0	0	1	0	1	0	0	1		1		0	1	1	0	1	0	0
18	1	1	2	3	101	3	1	2	0	0	1	1	1	1	0	0	1	0	1	0	1	1	0	0	0	0	0
20	2	1	2	2	101	3	1	0	0	1	0	0	1	1	0	0	0		1		1	1	0	1	1	0	0
19	1	1	3	2	101	3	1	2	0	0	1	1	1	1	0	0	1	1	1	0	1	1	1	0	0	0	0
20	3	2	1	3	101	5	1	2	0	1	1	1	1	1	0	1	0	0	1	0	1	1	1	1	1	0	0
21	1	1	1	1	101	0	0	2	0	1	1	1	1	0	0	0	0	0	1	0	1	1	0	0	0	0	0
23	3	3	3	3	101	8	2	2	0	1	1	1	0	0	0	1	1	0	1	0	1	1	0	0	1	0	0
20	1	2	1	2	101	2	0	2	0	1	1	1	1	1	0	0	0	0	1	0	1	1	0	0	1	0	0
22	4	4	4	2	101	10	3	2	0	1	1	1	0	0	0	1	1	0	1	0	1	1	0	0	0	0	0
18	3	2	2	1	101	4	1	2	0	0	1	1	1	1	0	1	0	0	1	0	1	1	0	0	0	0	0
18	3	2	1	1	101	3	1	2	0	0	1	1	1	1	0	1	0		0		0	1	0	0	0	0	0
20	2	2	1	4	101	5	1	2	0	1	1	1	1	1	0	0	1	0	1	0	1	1	1	0	1	0	0
20	4	4	4	4	101	12	3	2	0	1	1	1	0	0	1	1	1	1	0	0	1	1	1	0	0	0	0
23	1	2	1	2	101	2	0	2	0	1	1	1	0	1	0	0	0	0	1	0	1	1	0	1	1	0	0
19	1	1	1	1	101	0	0	2	0	0	1	1	1	1	0	0	0	0	1	0	1	1	0	0	1	0	0
17	2	1	2	1	101	2	0	0	0	0	0	1	0	1	0	0	0	0	1	0	0	1	1	0	0	0	0
18	3	3	2	2	101	6	2	0	0	0	0	1	0	0	0	1	0	0	1	0	1	1	0	0	1	0	0
19	4	2	3	3	101	8	2	2	0	0	1	0	1	1	0	1	1	0	1	1	1	1	0	0	1	0	0
21	1	1	1	2	101	1	0	1	0	1	0	1	0	1	0	0	0	0	0	0	1	1	1	0	1	0	0
18	3	3	2	3	101	7	2	2	0	0	1	1	0	1	0	1	1	0	1	0	1	1	1	0	1	0	0
22	1	1	1	1	101	0	0	1	0	1	0	1	1	1	0	0	0	0	1	0	1	1	0	1	1	0	0
17	2	2	2	1	101	3	1	2	0	0	0	1	0	1	0	0	0	0	0	1	0	1	0	0	1	0	0
16	1	1	1	1	101	0	0	0	0	0	0	1	1	1	0	0	0		0		0	0	0	0	0	0	0
15	1	1	1	1	101	0	0	0	0	0	0	1	0	1	0	0	0		0		0	1	0	0	1	0	0
23	1	1	1	1	101	0	0	2	0	1	1	1	0	1	0	0	0	0	1	1	1	1	0	0	0	0	0
21	3	2	1	1	101	3	1	2	0	1	1	1	1	1	0	1	0		0		0	1	1	0	1	0	0
16	2	1	1	1	101	1	0	2	0	0	0	1	1	0	0	0	0	1	0	0	1	0	0	0	1	0	0
23	1	3	4	4	101	8	2	2	0	1	1	1	1	0	0	0	1	1	0	0	1	1	0	1	0	0	0
15	2	1	1	2	101	2	0	0	0	0	0	1	0	0	1	0	0		0		0	1	0	1	1	0	0
21	3	3	1	3	102	6	2	2	0	1	1	1	1	1	0	1	0	0	2	0	1	0	0	0	0	0	1
19	2	1	1	1	102	1	0	0	1	0	0	0	0	0	0	0	0	0	1	0	1	1	0	0	1	0	1
23	1	2	3	2	102	4	1	2	0	1	1	1	1	0	0	0	1	1	2	1	1	1	0	0	1	0	1
21	3	2	2	3	102	6	2	2	0	1	1	1	0	0	0	1	1	1	0	1	1	1	1	0	1	0	1
15	1	1	1	2	102	1	0	0	0	0	0	1	1	1	0	0	0	1	0	0	0	1	0	0	1	0	1
23	3	3	3	3	102	8	2	2	0	1	1	1	1	1	0	1	1	0	1	0	1	1	0	0	1	0	1
18	2	2	3	2	102	5	1	0	0	0	0	1	0	0	0	0	1		1		0	1	1	0	1	0	1
23	2	2	2	2	102	4	1	2	0	1	1	1	1	1	0	0	0	0	2	0	1	1	0	0	1	0	1
23	2	2	2	4	102	6	2	2	0	1	0	1	1	1	0	0	1	1	2	0	1	1	0	0	1	0	1
18	1	1	1	1	102	0	0	0	0	0	0	1	1	1	0	0	0		1		0	1	0	1	0	0	1
18	2	2	1	2	102	3	1	0	0	0	0	1	0	1	0	0	0		1		0	1	1	0	1	0	1
16	1	1	1	1	102	0	0	0	0	0	0	1	0	1	0	0	0		1		0	1	0	0	1	0	1
17	1	1	1	1	102	0	0	0	0	0	0	1	1	1	0	0	0	0	1	0	0	1	0	0	1	0	1
18	3	2	3	3	102	7	2	2	0	0	1	1	0	1	0	1	1	1	1	0	1	1	0	0	1	0	1
17	3	1	1	1	102	2	0	2	0	0	0	1	0	1	0	0	0	0	1	0	1	1	0	1	1	0	1
17	1	1	2	1	102	1	0	0	0	0	0	1	1	1	0	0	0	0	1	0	0	1	0	0	1	0	1
19	3	3	2	2	102	6	2	0	0	0	0	1	0	1	0	1	0	1	1	0	0	1	0	0	1	0	1
16	2	4	2	3	102	7	2	0	0	0	0	1	1	1	0	1	1		0		0	1	0	0	1	0	1
22	1	1	1	2	102	1	0	2	0	1	1	1	1	0	0	0	0	1	0	0	1	1	0	0	1	0	1
23	2	2	1	1	102	2	0	1	0	1	0	1	1	1	0	0	0	0	1	0	1	0	0	0	1	0	1
18	3	3	2	1	102	5	1	0	0	0	0	1	1	1	0	1	0	1	1	0	0	1	0	0	1	0	1
15	1	1	1	1	102	0	0	0	0	0	0	1	1	1	0	0	0	0	1	0	0	1	0	0	1	0	1
15	1	1	1	1	102	0	0	0	0	0	0	1	1	1	0	0	0		1		0	1	0	0	1	0	1
17	1	1	1	1	102	0	0	0	0	0	0	1	0	1	0	0	0		1		0	1	0	0	1	0	1
22	1	1	4	4	102	6	2	2	0	1	1	1	1	1	0	0	1	1	1	0	1	0	0	0	0	0	1
23	2	3	3	3	102	7	2	2	0	1	1	1	1	1	0	1	1	0	1	0	1	1	0	0	1	0	1
21	1	1	4	2	102	4	1	2	0	1	1	1	1	1	0	0	1	0	2	0	1	1	0	0	1	0	1
21	1	1	1	1	102	0	0	0	0	1	1	1	1	0	0	0	0	0	0	0	1	1	0	0	1	0	1
20	3	1	3	3	102	6	2	0	1	1	0	1	1	0	0	0	1	0	1	0	1	1	0	0	1	0	1
18	2	2	2	2	102	4	1	2	0	0	1	1	1	1	0	0	0	1	0	0	0	0	0	0	0	0	1
15	2	1	1	1	102	1	0	0	0	0	0	1	1	1	0	0	0	0	1	0	0	1	0	0	1	0	1
15	1	1	1	1	102	0	0	0	0	0	0	1	1	1	0	0	0	0	1	0	0	1	0	0	1	0	1
16	2	3	3	3	102	7	2	2	0	0	1	1	1	0	0	1	1	1	0	1	0	1	0	0	1	0	1
23	1	1	1	1	102	0	0	2	0	1	1	1	1	0	0	0	0	0	1	0	1	1	0	0	1	0	1
20	1	1	1	1	102	0	0	2	0	1	1	0	1	0	0	0	0	0	1	0	1	0	0	0	0	0	1
16	1	1	1	2	102	1	0	0	0	0	0	1	1	1	0	0	0	0	1	0	0	1	0	0	1	0	1
19	3	2	3	4	102	8	2	1	0	0	2	1	1	0	0	1	1	1	1	0	1	1	1	0	1	0	1
22	3	3	3	3	102	8	2	2	0	1	0	1	1	1	0	1	1	0	1	0	1	1	0	0	1	0	1
22	2	1	1	2	102	2	0	0	0	1	0	1	1	1	0	0	0	1	1	0	1	1	1	0	1	0	1
18	3	1	1	1	102	2	0	0	0	0	0	1	1	1	0	0	0		1		0	1	0	0	1	0	1
18	3	3	2	4	102	8	2	0	0	0	0	1	0	1	0	1	1	0	1	1	0	0	0	0	0	0	1
20	2	3	3	2	102	6	2	2	0	1	1	1	0	0	0	1	1	0	1	0	1	1	0	0	1	0	1
21	1	1	1	1	102	0	0	2	0	1	1	1	1	0	0	0	0	0	1	0	1	0	0	0	0	0	1
18	2	1	1	2	102	2	0	0	0	0	0	1	1	1	0	0	0	0	1	0	1	1	0	0	1	0	1
19	2	4	4	4	102	10	3	2	1	0	1	1	1	1	0	1	1	1	0	1	0	1	1	0	0	0	1
15	3	4	2	3	102	8	2	0	0	0	0	1	0	1	0	1	1	0	1	0	0	1	1	0	0	0	1
21	1	1	1	1	102	0	0	0	0	1	0	1	1	0	0	0	0	0	1	0	0	1	0	0	1	0	1
23	2	1	1	2	102	2	0	2	0	1	1	1	1	1	0	0	0	0	0	0	1	1	0	0	1	0	1
15	2	2	1	2	102	3	1	0	0	0	0	1	0	1	0	0	0		1		0	1	0	0	1	0	1
22	4	1	4	2	102	7	2	0	0	1	0	1	1	1	0	1	1	1	1	1	1	0	0	0	1	0	1
17	3	2	3	3	102	7	2	0	0	0	0	1	1	1	0	1	1	0	2	0	0	1	0	0	0	0	1
19	1	3	4	2	102	6	2	0	0	0	0	1	1	0	0	0	1		1		0	1	0	0	1	0	1
22	1	1	1	3	102	2	0	2	0	1	1	1	1	1	0	0	0	1	1	0	1	1	0	0	1	0	1
20	3	2	2	4	102	7	2	2	0	1	1	1	1	1	0	1	1	0	1	0	1	1	0	0	1	0	1
23	1	2	1	1	102	1	0	2	0	1	1	1	1	1	0	0	0	0	1	0	1	0	0	0	0	0	1
20	4	4	3	4	102	11	3	0	0	1	0	1	1	1	0	1	1	1	2	0	0	1	0	0	1	0	1
23	1	1	1	1	102	0	0	2	0	1	1	1	1	1	0	0	0	0	2	0	1	1	0	0	1	0	1
22	1	1	1	1	102	0	0	2	0	1	1	1	1	1	0	0	0	0	1	0	1	1	0	0	1	0	1
20	1	1	1	4	102	3	1	2	0	1	0	1	0	0	0	0	1	1	0	0	1	1	1	0	1	0	1
20	3	2	2	1	102	4	1	2	0	1	1	1	1	0	0	1	0	0	2	0	1	1	0	0	1	0	1
23	1	1	2	3	102	3	1	2	0	1	1	1	1	1	0	0	1	1	1	1	1	1	1	0	1	0	1
23	4	3	4	4	102	11	3	0	0	1	0	1	1	1	0	1	1	1	2	0	1	1	0	0	1	0	1
23	1	2	2	3	102	4	1	2	0	1	1	1	1	1	0	0	1	0	1	0	1	1	0	0	1	0	1
22	4	4	3	3	102	10	3	1	0	1	0	1	1	0	0	1	1	1	1	0	1	0	0	0	1	0	1
23	1	1	1	1	102	0	0	2	0	1	1	1	0	1	0	0	0	1	1	0	1	1	0	1	0	0	1
20	1	1	1	2	102	1	0	2	0	1	1	1	0	1	0	0	0	1	0	0	1	0	0	0	0	0	1
19	1	2	3	4	102	6	2	2	0	0	1	1	1	1	0	0	1	1	0	0	1	1	1	0	1	0	1
15	1	1	1	1	102	0	0	0	0	0	0	1	1	1	0	0	0	0	0	1	0	1	0	1	0	0	1
20	1	1	1	2	102	1	0	2	0	1	1	0	0	1	1	0	0	1	0	1	1	1	0	0	1	0	1
20	1	1	1	1	102	0	0	2	0	1	1	1	0	1	0	0	0	0	2	0	1	1	0	0	1	0	1
21	2	2	3	2	102	5	1	2	0	1	1	1	0	1	1	0	1	1	2	0	1	1	0	0	1	0	1
18	1	1	1	1	102	0	0	2	0	0	0	1	1	1	0	0	0	0	1	1	0	1	0	0	1	0	1
18	1	1	1	1	102	0	0	0	0	0	0	1	1	0	0	0	0		1		0	0	0	0	0	0	1
21	2	4	2	4	102	8	2	2	0	1	1	1	1	0	0	1	1	1	0	0	1	1	0	0	1	0	1
17	1	1	1	1	102	0	0	2	0	0	1	1	0	1	0	0	0	0	0	1	1	1	1	0	0	0	1
19	3	3	1	3	102	6	2	2	0	0	1	1	1	1	0	1	0	0	1	0	1	0	0	0	0	0	1
22	3	3	2	2	102	6	2	0	0	1	0	1	0	1	0	1	0	0	1	0	1	0	0	0	1	0	1
20	4	4	4	2	102	10	3	0	0	1	0	1	0	0	1	1	1	0	1	0	0	1	1	0	0	0	1
22	2	2	2	2	102	4	1	2	0	1	1	1	1	0	0	0	0	1	1	0	1	1	1	0	1	0	1
16	1	1	1	1	102	0	0	0	0	0	0	1	1	1	0	0	0		1		0	1	0	0	1	0	1
16	3	4	4	4	102	11	3	0	0	0	0	1	1	0	0	1	1	0	0	0	0	1	1	0	1	0	1
22	4	2	2	1	102	5	1	2	0	1	1	1	0	1	0	1	0	0	2	0	1	0	0	0	1	0	1
22	1	1	1	2	102	1	0	2	0	1	1	1	1	1	0	0	0	0	1	0	1	1	0	0	0	0	1
20	2	3	2	2	102	5	1	0	1	1	0	1	1	1	0	1	0	1	1	1	1	1	1	0	1	0	1
16	1	1	1	1	102	0	0	0	0	0	0	1	0	1	0	0	0		1		0	0	0	0	0	0	1
19	1	1	1	4	102	3	1	0	0	0	0	0	1	0	0	0	1	1	2	0	1	1	0	0	1	0	1
23	2	1	1	1	102	1	0	2	0	1	1	1	1	1	0	0	0	1	0	0	1	1	0	0	1	0	1
18	2	1	2	2	102	3	1	2	0	0	1	1	1	1	0	0	0	0	1	0	1	1	0	0	1	0	1
15	1	1	1	1	102	0	0	0	0	0	0	0	0	1	0	0	0		1		0	0	0	0	1	0	1
22	1	1	1	1	102	0	0	2	0	1	1	1	1	0	0	0	0	0	1	0	1	1	0	0	1	0	1
22	4	3	3	4	102	10	3	0	0	1	0	1	0	0	0	1	1	1	1	0	1	1	0	0	1	0	1
22	1	1	1	2	102	1	0	2	0	1	1	1	1	0	0	0	0	0	1	0	1	1	0	0	1	0	1
19	2	3	3	3	102	7	2	0	0	0	0	1	0	1	0	1	1		2		0	1	0	0	1	0	1
16	1	1	1	2	102	1	0	0	0	0	0	1	1	1	0	0	0		1		0	1	0	0	1	0	1
17	3	1	1	2	102	3	1	0	0	0	0	1	1	0	0	0	0	1	1	1	0	1	0	0	1	0	1
16	1	1	1	1	102	0	0	0	0	0	0	1	1	1	0	0	0		1		0	1	0	0	1	0	1
22	2	2	2	1	102	3	1	2	0	1	1	1	1	1	0	0	0	1	1	0	1	1	0	0	1	0	1
21	2	2	2	3	102	5	1	0	0	1	0	1	1	1	0	0	1	0	2	0	0	1	0	0	1	0	1
22	1	2	1	2	102	2	0	0		1	0	1	1	0	0	0	0	0	1	0	0	1	0	0	1	0	1
21	1	1	1	1	102	0	0	2	0	1	1	1	1	1	0	0	0	1	1	0	1	1	0	0	1	0	1
21	4	1	2	2	102	5	1	2	0	1	1	1	0	1	0	1	0	0	1	0	1	1	0	0	0	0	1
15	1	1	1	1	103	0	0	0	0	0	0	1	1	1	0	0	0		1		0	1	0	0	1	1	1
19	1	1	2	1	103	1	0	2	0	0	1	0	0	0	0	0	0	0	1	0	1	0	0	0	0	1	1
23	3	1	2	3	103	5	1	2	0	1	1	0	1	0	0	0	1	1	0	0	1	1	1	0	1	1	1
18	2	1	1	1	103	1	0	1	0	0	0	0	1	0	0	0	0	1	0	0	0	0	0	0	0	1	1
17	3	3	3	2	103	7	2	0	1	0	0	0	0	1	0	1	1	1	0	0	1	1	1	0	1	1	1
15	2	3	2	2	103	5	1	0	0	0	0	1	0	0	0	1	0		1		0	1	1	0	1	1	1
17	2	1	1	1	103	1	0	0	0	0	0	0	1	1	0	0	0		1		0	1	0	0	1	1	1
20	3	1	1	3	103	4	1	2	0	1	1	0	0	0	0	0	0	1	0	1	1	1	1	0	0	1	1
17	1	1	1	1	103	0	0	2	0	0	0	1	0	1	0	0	0	0	0	0	1	1	1	0	1	1	1
23	2	2	1	1	103	2	0	0	0	1	0	1	1	1	0	0	0	1	1	0	1	1	0	0	1	1	1
17	1	1	1	1	103	0	0	0	0	0	0	0	0	0	0	0	0	0	0	0	0	1	0	0	1	1	1
21	1	1	1	1	103	0	0	2	0	1	1	0	0	0	0	0	0	0	1	0	0	0	0	0	1	1	1
23	1	1	1	1	103	0	0	2	0	1	1	0	1	0	0	0	0	0	2	0	1	1	0	0	1	1	1
20	1	1	1	1	103	0	0	2	0	1	0	0	1	0	0	0	0	1	0	1	1	1	1	0	0	1	1
20	1	1	1	1	103	0	0	2	0	1	1	1	0	1	0	0	0	0	0	1	1	0	0	0	0	1	1
20	1	1	1	1	103	0	0	2	0	1	1	0	0	0	0	0	0	0	1	0	1	1	0	0	1	1	1
17	4	3	2	2	103	7	2	0	0	0	0	1	1	0	0	1	0	0	1	1	0	1	0	0	1	1	1
22	2	2	2	2	103	4	1	2	0	1	1	1	1	0	0	0	0	0	1	0	1	0	0	0	0	1	1
19	1	1	1	1	103	0	0	2	0	0	1	1	0	0	0	0	0	0	1	0	1	0	0	0	0	1	1
15	3	2	3	3	103	7	2	0	0	0	0	0	0	1	0	1	1	0	1	0	0	1	0	0	1	1	1
16	1	1	1	1	103	0	0	0	0	0	0	1	0	0	0	0	0	0	1	0	1	1	0	0	1	1	1
17	1	1	1	1	103	0	0	2	0	0	0	1	1	1	0	0	0	0	1	0	1	1	0	1	0	1	1
23	1	1	1	1	103	0	0	2	0	1	1	0	0	0	0	0	0	0	1	0	1	1	0	0	1	1	1
16	1	1	1	1	103	0	0	0	0	0	0	1	1	1	0	0	0		1		0	0	0	0	0	1	1
21	1	1	1	1	103	0	0	2	0	1	0	0	0	1	0	0	0	0	0	0	1	1	0	0	1	1	1
17	3	2	1	1	103	3	1	0	0	0	0	1	1	1	0	1	0		1		0	1	0	0	1	1	1
21	1	1	1	1	103	0	0	2	0	1	1	0	1	1	0	0	0	1	1	0	1	1	0	0	0	1	1
20	2	2	2	2	103	4	1	2	0	1	1	1	1	1	0	0	0	0	1	0	1	0	0	0	1	1	1
23	3	4	4	4	103	11	3	2	0	1	1	0	0	0	0	1	1	1	1	0	1	1	1	0	0	1	1
22	1	4	1	2	103	4	1	2	0	1	0	0	1	1	0	1	0	0	1	0	1	1	0	0	1	1	1
22	2	1	1	2	103	2	0	2	0	1	1	1	0	0	0	0	0	1	0	0	1	1	0	1	1	1	1
21	3	1	2	3	103	5	1	2	0	1	0	0	0	1	0	0	1	0	1	0	1	0	0	0	1	1	1
21	1	1	1	1	103	0	0	1	0	1	0	0	1	1	1	0	0	0	0	0	1	1	1	0	1	1	1
22	3	1	3	1	103	4	1	1	0	1	0	0	0	0	0	0	0	1	0	0	1	0	0	0	1	1	1
20	3	4	4	3	103	10	3	0	0	1	0	1	0	1	0	1	1	0	1	0	1	1	1	0	1	1	1
19	1	1	3	3	103	4	1	0	0	0	0	0	1	1	0	0	1	0	0	0	1	1	0	0	1	1	1
22	1	2	2	4	103	5	1	2	0	1	1	0	0	0	0	0	1	1	0	0	1	0	0	0	1	1	1
20	2	2	4	3	103	7	2	2	0	1	1	0	0	0	0	0	1	1	2	0	1	1	0	0	1	1	1
21	1	1	1	1	103	0	0	2	0	1	1	0	1	0	0	0	0	0	1	0	1	1	0	0	1	1	1
23	2	1	2	3	103	4	1	2	0	1	1	1	0	0	1	0	1	0	1	1	1	1	1	0	1	1	1
21	1	1	1	1	103	0	0	2	0	1	1	1	1	1	0	0	0	0	1	0	1	1	0	0	1	1	1
20	1	2	2	1	103	2	0	0	0	1	0	1	0	0	0	0	0	0	2	0	1	0	0	0	1	1	1
19	3	1	3	3	103	6	2	2	0	0	1	0	1	0	1	0	1	0	1	0	1	1	1	0	1	1	1
23	3	1	2	3	103	5	1	2	0	1	1	1	0	0	0	0	1	1	2	0	0	1	0	0	1	1	1
22	4	3	1	2	103	6	2	2	0	1	1	1	1	1	0	1	0	1	0	0	1	1	1	0	0	1	1
19	1	1	1	1	103	0	0	2	0	0	1	0	1	0	0	0	0	0	1	0	0	1	0	0	1	1	1
19	1	2	3	2	103	4	1	2	0	0	0	0	0	0	0	0	1	0	1	0	1	1	0	0	1	1	1
23	1	1	1	2	103	1	0	2	0	1	1	1	0	0	0	0	0	0	1	0	1	0	0	0	0	1	1
20	1	1	1	1	103	0	0	0	0	1	0	1	0	0	0	0	0	0	2	0	0	1	0	0	1	1	1
21	1	1	1	1	103	0	0	2	0	1	1	1	1	1	0	0	0		0		1	1	0	0	1	1	1
20	2	1	2	2	103	3	1	0	0	1	0	1	1	1	0	0	0	0	1	0	1	0	0	0	1	1	1
21	2	2	2	2	103	4	1	1	0	1	0	1	0	1	0	0	0	1	0	0	1	1	0	0	1	1	1
23	3	3	1	1	103	4	1	2	0	1	1	0	1	0	0	1	0	0	2	0	1	1	0	0	1	1	1
22	1	1	1	1	103	0	0	2	0	1	1	0	0	1	0	0	0	0	1	1	1	0	0	0	1	1	1
20	1	3	1	2	103	3	1	0	0	1	0	0	0	0	0	0	0	0	1	0	1	1	0	0	1	1	1
23	1	1	3	2	103	3	1	2	0	1	1	0	1	1	0	0	1	0	1	0	1	1	0	0	0	1	1
23	4	2	3	2	103	7	2	2	0	1	1	0	1	0	0	1	1	1	1	0	1	1	0	0	1	1	1
22	2	2	2	2	103	4	1	0	0	1	0	0	1	0	0	0	0	0	2	0	0	1	0	0	1	1	1
21	1	1	1	1	103	0	0	2	0	1	1	1	1	1	0	0	0	0	1	1	1	1	0	0	1	1	1
18	1	3	1	3	103	4	1	2	0	0	0	0	0	0	0	0	0	0	1	1	1	1	0	1	1	1	1
22	3	3	3	3	103	8	2	2	0	1	1	0	0	0	0	1	1	1	2	1	1	1	1	1	1	1	1
22	1	1	1	1	103	0	0	2	0	1	1	1	1	1	0	0	0	0	1	1	1	1	0	0	1	1	1
23	3	3	3	3	103	8	2	2	0	1	1	1	1	1	0	1	1	0	2	0	1	1	0	1	1	1	1
19	1	1	2	1	103	1	0	2	0	0	1	1	0	1	0	0	0	0	1	0	0	1	0	0	1	1	1
22	2	1	1	2	103	2	0	2	1	1	1	0	0	0	0	0	0	0	1	0	1	1	1	0	0	1	1
16	3	3	1	1	103	4	1	0	0	0	0	0	1	0	0	1	0		1		0	1	0	0	1	1	1
17	1	1	1	1	103	0	0	2	0	0	1	0	0	1	0	0	0	0	0	0	1	1	1	0	1	1	1
20	4	2	2	2	103	6	2	2	0	1	1	0	0	0	0	1	0	1	1	0	0	1	1	0	1	1	1
23	4	3	4	4	103	11	3	1	1	1	2	0	0	0	0	1	1	0	1	0	1	0	0	0	0	1	1
22	1	1	1	1	103	0	0	2	0	1	1	1	1	1	0	0	0	1	1	0	1	0	0	0	0	1	1
21	1	1	1	1	103	0	0	0	0	1	0	0	0	1	0	0	0	1	1	0	1	1	1	0	1	1	1
18	1	2	3	3	103	5	1	2	0	0	1	1	1	1	1	0	1	1	1	0	1	0	0	0	1	1	1
19	3	2	1	2	103	4	1	0	0	0	0	0	0	0	0	1	0	0	0	0	0	1	0	0	1	1	1
22	3	1	1	3	103	4	1	2	0	1	1	1	0	1	0	0	0	1	2	0	1	0	0	0	1	1	1
18	2	1	1	2	103	2	0	0	0	0	0	0	0	0	0	0	0	1	1	0	1	1	0	0	1	1	1
23	2	3	2	3	103	6	2	2	0	1	1	1	1	1	0	1	1	1	1	0	1	1	1	0	1	1	1
23	1	1	1	3	103	2	0	0	0	1	0	0	0	0	0	0	0	1	1	0	1	1	0	0	1	1	1
22	2	4	1	1	103	4	1	1	0	1	0	0	1	0	0	1	0	1	1	1	1	1	1	0	0	1	1
23	2	2	3	2	103	5	1	0	0	1	0	1	1	1	1	0	1	1	2	0	0	1	0	0	1	1	1
22	1	4	4	3	103	8	2	2	0	1	1	0	0	0	0	1	1	1	1	0	1	0	0	0	0	1	1
17	1	1	2	2	103	2	0	2	0	0	1	0	0	0	0	0	0	1	0	0	1	1	1	0	1	1	1
22	3	4	2	3	103	8	2	0	1	1	0	1	0	1	0	1	1	0	0	1	0	1	0	0	1	1	1
19	3	3	3	3	103	8	2	0	0	0	0	1	1	1	0	1	1	0	2	0	0	1	0	0	1	1	1
20	1	3	1	3	103	4	1	0	0	1	0	1	1	1	0	0	0	0	1	1	0	1	1	0	1	1	1
21	1	2	2	3	103	4	1	2	0	1	1	1	0	0	0	0	1	0	1	0	1	0	0	0	1	1	1
23	3	3	1	1	103	4	1	1	0	1	0	1	0	0	0	1	0	0	1	0	1	1	0	1	1	1	1
19	1	1	1	2	103	1	0	2	0	0	0	1	0	0	0	0	0	0	1	0	1	1	0	0	1	1	1
21	3	3	3	3	103	8	2	2	0	1	0	0	0	0	0	1	1	1	1	0	1	0	0	0	1	1	1
23	2	2	2	4	103	6	2	0	0	1	0	0	0	0	0	0	1	0	1	0	1	1	0	0	1	1	1
20	1	1	1	1	103	0	0	0	0	1	0	0	0	1	0	0	0	0	1	0	1	1	0	0	1	1	1
23	1	3	1	1	103	2	0	0	1	1	0	1	1	1	0	0	0	0	0	0	1	1	0	1	1	1	1
20	2	2	3	2	103	5	1	2	0	1	1	1	0	1	0	0	1	0	0	0	0	1	0	0	1	1	1
23	3	1	2	2	103	4	1	0	0	1	0	0	1	0	0	0	0	0	2	0	0	1	0	0	1	1	1
19	4	2	2	4	103	8	2	2	0	0	1	0	0	0	0	1	1	1	1	0	1	0	0	0	0	1	1
19	1	1	1	2	103	1	0	2	0	0	1	1	0	1	0	0	0	0	1	0	1	1	0	0	1	1	1
22	1	3	3	3	103	6	2	2	0	1	1	1	1	1	0	0	1	0	2	0	0	0	0	0	1	1	1
19	1	1	1	1	103	0	0	0	0	0	0	0	1	0	0	0	0	0	2	0	0	0	0	0	1	1	1
16	1	1	1	1	103	0	0	0	0	0	0	1	0	0	0	0	0		1		0	1	0	0	1	1	1
22	1	1	1	1	103	0	0	2	0	1	1	0	1	0	0	0	0	0	0	0	1	0	0	0	0	1	1
23	1	1	1	3	104	2	0	2	0	1	1	1	0	1	0	0	0	1	0	1	1	1	0	0	1	0	0
22	1	3	2	3	104	5	1	2	0	1	1	1	1	0	0	0	1	0	0	0	1	1	0	0	1	0	0
19	1	1	1	1	104	0	0	0	0	0	0	1	1	1	0	0	0	0	1	0	0	1	0	1	1	0	0
23	3	1	1	1	104	2	0	2	0	1	1	1	0	0	0	0	0	0	2	0	1	1	1	0	1	0	0
15	1	2	1	4	104	4	1	0	0	0	0	1	1	1	0	0	1		0		0	1	1	1	1	0	0
20	1	1	1	2	104	1	0	0	0	1	0	1	0	0	0	0	0		1		1	0	0	0	1	0	0
23	2	2	2	1	104	3	1	2	0	1	1	0	1	0	0	0	0	1	0	0	1	1	0	0	1	0	0
16	4	1	3	3	104	7	2	0	0	0	0	1	0	0	0	1	1		1		0	1	0	0	1	0	0
19	1	1	2	1	104	1	0	0	0	0	0	1	1	0	0	0	0	0	2	1	1	1	0	1	1	0	0
22	1	2	1	2	104	2	0	2	0	1	1	1	1	1	0	0	0	1	1	0	1	1	0	0	1	0	0
21	4	1	3	3	104	7	2	0	1	1	0	1	1	0	0	1	1	0	1	0	0	0	0	0	1	0	0
19	1	1	1	2	104	1	0	2	0	0	1	0	0	0	0	0	0	0	0	0	1	1	0	0	1	0	0
21	3	3	3	3	104	8	2	2	0	1	1	1	0	0	0	1	1		1		1	1	0	0	1	0	0
16	1	1	1	4	104	3	1	0	0	0	0	1	1	1	0	0	1		1		0	1	0	0	1	0	0
22	3	3	3	2	104	7	2	0	0	1	0	1	1	1	0	1	1	0	2	0	0	1	0	0	0	0	0
22	3	2	3	3	104	7	2	2	0	1	1	1	0	1	0	1	1		1		1	1	0	1	0	0	0
16	2	3	2	2	104	5	1	0	0	0	0	1	0	1	0	1	0	0	1	0	0	1	0	0	1	0	0
22	1	1	1	1	104	0	0	2	0	1	1	1	1	1	0	0	0		0		1	0	0	0	1	0	0
16	4	4	4	3	104	11	3	2	0	0	1	1	0	1	0	1	1	0	1	0	0	1	0	0	1	0	0
18	3	3	2	2	104	6	2	0	0	0	0	1	0	0	0	1	0	0	1	0	1	1	1	0	1	0	0
22	1	1	1	2	104	1	0	2	0	1	1	1	1	1	0	0	0		1		1	0	0	0	1	0	0
22	3	3	2	3	104	7	2	2	0	1	1	1	1	1	0	1	1	1	1	1	1	1	1	0	1	0	0
20	4	2	3	4	104	9	3	0	0	1	0	0	1	0	0	1	1	1	2	1	0	1	0	0	1	0	0
21	1	1	1	4	104	3	1	2	0	1	1	1	1	0	0	0	1		1		1	1	1	1	1	0	0
17	2	3	2	4	104	7	2	2	0	0	2	1	0	1	0	1	1	1	0	0	1	1	1	1	1	0	0
22	2	2	1	1	104	2	0	0	0	1	0	1	1	1	0	0	0		1		1	1	0	0	1	0	0
19	1	1	1	1	104	0	0	2	0	0	1	1	1	1	0	0	0		0		1	1	0	0	1	0	0
22	1	4	4	3	104	8	2	2	0	1	1	1	1	1	0	1	1		0		1	1	0	0	1	0	0
17	1	1	3	3	104	4	1	0	0	0	0	0	1	0	0	0	1		1		0	1	0	1	1	0	0
22	3	2	3	2	104	6	2	2	0	1	0	1	0	0	0	1	1		0		1	0	0	0	1	0	0
18	3	1	1	1	104	2	0	0	0	0	0	1	1	1	0	0	0		1		0	1	1	0	1	0	0
17	2	3	2	1	104	4	1	0	0	0	0	1	1	0	0	1	0	0	1	0	0	1	0	1	1	0	0
21	1	1	1	1	104	0	0	2	0	1	0	1	0	0	0	0	0	0	0	0	1	1	1	1	1	0	0
21	1	1	1	1	104	0	0	0	0	1	2	0	0	0	0	0	0	0	2	0	1	1	0	0	1	0	0
21	3	3	4	2	104	8	2	2	0	1	1	1	1	1	0	1	1	0	0	0	1	1	1	0	1	0	0
19	1	1	1	1	104	0	0	2	0	0	1	1	1	0	0	0	0	0	1	0	1	1	0	1	1	0	0
17	4	3	1	3	104	7	2	2	0	0	1	1	1	0	0	1	0	0	1	0	1	1	1	0	1	0	0
18	3	4	4	3	104	10	3	2	0	0	1	1	1	1	0	1	1	1	1	0	1	1	0	1	0	0	0
19	2	3	3	3	104	7	2	2	0	0	1	1	1	0	0	1	1	0	2	0	1	1	1	0	1	0	0
15	1	1	1	1	104	0	0	0	0	0	0	1	0	1	0	0	0		1		0	1	0	1	0	0	0
20	1	1	3	2	104	3	1	2	0	1	1	0	0	0	0	0	1	1	1	0	1	1	1	0	1	0	0
17	1	3	3	3	104	6	2	0	0	0	0	1	1	0	1	0	1		1		0	1	1	0	1	0	0
17	1	1	1	1	104	0	0	0	0	0	0	1	0	1	0	0	0		1		0	1	0	0	1	0	0
17	4	3	4	3	104	10	3	0	0	0	0	1	0	0	0	1	1	1	1	1	0	1	0	0	1	0	0
16	1	1	1	3	104	2	0	2	0	0	1	1	1	1	0	0	0		1		1	1	0	0	1	0	0
22	1	3	2	4	104	6	2	2	0	1	1	1	1	0	0	0	1	1	1	0	1	1	1	0	0	0	0
20	2	3	3	3	104	7	2	2	0	1	1	1	1	1	0	1	1	0	1	0	1	1	1	0	1	0	0
22	4	2	2	2	104	6	2	2	0	1	1	1	0	0	1	1	0	1	1	1	1	1	0	1	1	0	0
21	1	1	1	3	104	2	0	2	0	1	1	1	1	0	0	0	0	1	1	1	1	1	1	0	1	0	0
23	3	4	2	4	104	9	3	2	0	1	1	1	1	1	0	1	1	1	1	0	1	1	1	0	0	0	0
17	2	1	2	2	104	3	1	0	0	0	0	1	0	1	0	0	0		1		0	1	1	0	1	0	0
20	4	2	3	3	104	8	2	2	0	1	1	1	1	1	0	1	1	0	1	0	1	1	0	0	1	0	0
20	1	1	1	1	104	0	0	2	0	1	1	1	1	1	0	0	0	0	1	0	1	1	0	1	0	0	0
21	2	1	1	1	104	1	0	0	0	1	0	0	1	0	0	0	0	0	1	0	0	1	0	0	1	0	0
22	1	1	1	1	104	0	0	2	0	1	1	1	1	0	0	0	0	0	2	0	1	1	0	0	1	0	0
23	2	2	1	1	104	2	0	2	0	1	1	1	1	1	0	0	0	0	1	0	1	1	0	0	1	0	0
20	2	4	4	3	104	9	3	2	0	1	1	1	0	1	0	1	1	0	1	1	1	0	0	0	0	0	0
20	2	3	2	3	104	6	2	0	0	1	0	1	0	0	0	1	1	0	2	0	0	1	0	0	1	0	0
23	4	2	3	2	104	7	2	2	0	1	1	1	1	1	0	1	1	0	2	1	1	1	0	0	1	0	0
23	2	1	2	2	104	3	1	2	0	1	1	1	0	1	0	0	0	1	0	0	1	1	0	0	0	0	0
17	1	1	2	3	104	3	1	2	0	0	0	1	1	1	0	0	1	0	1	0	0	1	0	1	0	0	0
22	4	2	3	4	104	9	3	0	0	1	0	1	0	0	0	1	1		1		1	1	0	0	1	0	0
19	3	3	3	3	104	8	2	2	0	0	1	1	1	0	0	1	1	0	1	0	1	1	0	0	1	0	0
22	1	3	3	2	104	5	1	2	0	1	1	0	0	0	0	0	1	0	1	1	1	1	1	1	1	0	0
20	1	1	1	2	104	1	0	0	0	1	0	1	1	0	0	0	0	0	1	0	1	1	0	0	1	0	0
23	3	4	1	4	104	8	2	2	1	1	1	1	1	0	1	1	1	0	2	0	1	0	0	0	0	0	0
20	4	3	3	4	104	10	3	2	0	1	1	1	1	1	0	1	1	1	2	0	1	1	1	1	1	0	0
21	2	3	3	2	104	6	2	2	0	1	1	1	0	0	0	1	1	0	1	0	1	1	0	0	1	0	0
17	1	1	3	3	104	4	1	2	0	0	1	1	0	0	0	0	1	1	1	1	0	1	0	0	1	0	0
16	1	1	1	4	104	3	1	0	0	0	0	0	0	0	0	0	1		0		0	1	0	0	1	0	0
16	1	1	1	2	104	1	0	2	0	0	1	1	0	1	0	0	0	0	1	1	0	0	0	0	0	0	0
17	3	3	3	3	104	8	2	0	0	0	0	1	1	1	0	1	1		1		0	0	0	0	0	0	0
21	1	1	1	2	104	1	0	2	0	1	1	1	1	0	0	0	0		1		1	1	0	0	1	0	0
21	1	2	1	2	104	2	0	2	0	1	1	1	1	1	0	0	0	0	1	0	1	1	0	1	1	0	0
22	3	2	1	1	104	3	1	0	0	1	0	1	1	0	0	1	0		2		1	1	0	0	1	0	0
22	3	3	2	3	104	7	2	2	0	1	1	1	0	0	0	1	1	1	1	0	1	1	0	0	1	0	0
19	2	3	3	2	104	6	2	2	0	0	1	1	0	1	0	1	1	1	1	0	1	1	0	1	0	0	0
19	1	1	1	1	104	0	0	0	0	0	0	1	1	1	0	0	0		1		0	1	0	0	0	0	0
21	1	1	1	1	104	0	0	0	0	1	0	1	1	0	0	0	0		1		0	1	0	1	1	0	0
23	3	4	4	4	104	11	3	2	1	1	1	1	0	0	0	1	1	1	1	0	0	1	1	1	0	0	0
22	1	1	1	2	104	1	0	0	0	1	0	1	0	0	0	0	0	0	2	0	0	1	0	0	1	0	0
15	1	2	2	2	104	3	1	0	0	0	0	1	0	0	0	0	0		1		0	1	1	0	1	0	0
15	1	1	1	1	104	0	0	0	0	0	0	1	1	1	0	0	0		1		0	1	0	0	1	0	0
22	4	4	3	4	104	11	3	2	0	1	1	1	0	1	0	1	1	0	0	1	1	1	1	0	1	0	0
22	2	4	1	1	104	4	1	2	0	1	1	1	1	0	0	1	0	1	1	0	1	1	1	1	0	0	0
22	2	2	2	3	104	5	1	0	0	1	0	1	0	0	0	0	1	0	1	0	1	1	1	0	1	0	0
16	1	2	1	1	104	1	0	0	0	0	0	1	1	1	0	0	0	0	0	0	0	1	0	0	1	0	0
17	2	1	1	1	104	1	0	0	0	0	0	1	1	1	0	0	0		1		0	1	0	0	1	0	0
17	2	4	2	1	104	5	1	0	0	0	0	1	0	1	0	1	0		1		0	1	0	1	0	0	0
21	2	1	2	3	104	4	1	2	0	1	1	1	0	0	0	0	1	1	1	1	0	1	1	1	0	0	0
20	3	2	1	1	104	3	1	2	0	1	1	1	1	1	0	1	0		0		1	1	1	1	1	0	0
22	1	1	1	1	105	0	0	2	0	1	1	1	1	0	0	0	0	0	2	0	0	1	0	0	1	0	1
21	1	4	2	3	105	6	2	0	0	1	1	1	1	0	0	1	1	1	0	0	1	1	1	0	0	0	1
23	1	1	1	2	105	1	0	1	0	1	0	1	1	0	0	0	0	0	2	1	1	1	0	0	1	0	1
21	2	1	2	3	105	4	1	2	0	1	1	1	0	0	0	0	1		1		1	0	0	0	1	0	1
17	1	1	1	2	105	1	0	2	0	0	1	1	0	0	0	0	0	0	0	0	1	1	1	0	1	0	1
22	3	2	1	1	105	3	1	2	0	1	1	1	0	0	0	1	0	0	0	0	1	0	0	0	0	0	1
20	1	1	1	1	105	0	0	2	0	1	1	1	1	0	1	0	0	1	0	1	1	1	0	0	1	0	1
17	1	1	2	2	105	2	0	2	0	0	1	1	1	1	0	0	0	0	1	0	1	0	0	0	1	0	1
19	1	1	1	1	105	0	0	2	0	0	1	1	0	0	0	0	0	0	0	0	1	1	0	0	1	0	1
20	1	3	1	4	105	5	1	2	0	1	1	1	0	0	0	0	1	1	0	0	1	1	0	0	0	0	1
20	2	2	3	2	105	5	1	0	0	1	0	1	1	0	0	0	1		2		0	1	0	0	1	0	1
23	2	2	3	2	105	5	1	0	0	1	0	1	0	1	0	0	1		2		0	1	0	0	1	0	1
22	1	1	1	1	105	0	0	2	0	1	1	1	1	1	0	0	0	1	1	0	1	0	0	0	1	0	1
16	4	1	1	2	105	4	1	0	0	0	0	1	1	0	0	1	0	1	0	0	0	0	0	0	1	0	1
22	2	3	4	2	105	7	2	2	0	1	1	1	0	0	0	1	1	0	1	0	1	0	0	0	0	0	1
20	1	1	2	2	105	2	0	2	0	1	1	1	1	1	1	0	0	0	0	1	1	0	0	0	0	0	1
15	1	1	1	1	105	0	0	0	0	0	0	1	1	1	1	0	0		1		0	1	0	0	1	0	1
20	2	2	3	1	105	4	1	2	0	1	1	1	1	1	0	0	0	1	1	0	1	0	0	0	0	0	1
18	1	1	2	2	105	2	0	2	0	0	1	1	1	1	0	0	0	0	1	0	1	1	0	0	1	0	1
19	3	1	1	3	105	4	1	2	0	0	1	1	0	1	0	0	0		0		1	1	0	0	1	0	1
20	1	2	2	2	105	3	1	1	0	1	0	1	1	1	0	0	0	0	0	0	1	0	0	0	1	0	1
23	2	1	1	2	105	2	0	2	0	1	1	1	1	1	1	0	0	0	2	0	1	0	0	0	0	0	1
15	1	1	1	1	105	0	0	0	0	0	0	1	0	1	0	0	0		0		0	0	0	0	0	0	1
22	3	4	1	3	105	7	2	2	0	1	1	1	0	1	1	1	0	0	0	0	1	1	0	0	1	0	1
20	2	3	4	2	105	7	2	2	0	1	1	1	0	1	0	1	1	1	1	0	1	1	0	1	0	0	1
20	1	1	2	1	105	1	0	2	0	1	1	0	1	0	1	0	0	0	0	0	1	0	0	0	1	0	1
18	2	2	4	2	105	6	2	2	0	0	1	1	1	1	0	0	1	1	1	0	1	1	1	0	1	0	1
17	1	4	1	4	105	6	2	2	0	0	1	1	0	0	0	1	1	1	1	1	0	1	0	0	1	0	1
21	1	1	1	3	105	2	0	2	0	1	1	1	0	1	0	0	0		1		1	0	0	0	1	0	1
21	1	1	2	1	105	1	0	2	0	1	1	1	1	1	1	0	0	0	2	0	1	1	1	0	1	0	1
22	3	2	1	4	105	6	2	2	0	1	1	1	1	1	1	1	1	0	0	0	1	0	0	0	0	0	1
23	1	1	1	1	105	0	0	2	0	1	1	1	1	1	0	0	0	0	2	0	1	0	0	0	0	0	1
16	2	3	1	2	105	4	1	0	0	0	0	0	0	0	0	1	0		1		0	0	0	0	0	0	1
17	1	1	1	1	105	0	0	0	0	0	0	1	1	1	0	0	0		1		0	0	0	0	0	0	1
23	1	1	1	1	105	0	0	1	0	1	0	1	1	1	0	0	0	0	1	1	1	1	0	0	1	0	1
23	3	1	1	1	105	2	0	2	0	1	1	1	0	1	0	0	0	0	0	0	1	0	0	0	1	0	1
22	1	2	3	2	105	4	1	2	0	1	1	1	1	0	0	0	1	0	2	0	0	0	0	0	1	0	1
21	1	1	1	2	105	1	0	2	0	1	1	1	1	1	0	0	0	1	1	0	1	1	0	1	1	0	1
21	2	4	2	4	105	8	2	2	0	1	1	1	0	0	0	1	1	0	1	1	1	1	0	0	1	0	1
21	1	1	1	4	105	3	1	1	0	1	0	1	1	0	0	0	1		0		1	0	0	0	1	0	1
21	1	1	1	1	105	0	0	2	0	1	1	1	0	1	1	0	0	1	1	0	1	1	0	0	1	0	1
20	2	4	2	1	105	5	1	2	0	1	1	1	1	1	1	1	0	1	0	0	1	0	0	0	0	0	1
20	4	1	1	1	105	3	1	2	0	1	1	1	1	1	0	1	0	0	1	0	1	1	0	0	1	0	1
22	1	2	2	2	105	3	1	2	0	1	1	1	0	0	0	0	0	1	1	0	1	1	1	0	1	0	1
15	1	1	1	2	105	1	0	0	0	0	0	1	0	1	1	0	0		0		0	1	0	0	1	0	1
23	1	1	3	1	105	2	0	2	0	1	0	1	1	1	0	0	0	0	2	0	1	0	0	0	0	0	1
20	4	4	4	4	105	12	3	2	0	1	1	1	1	1	0	1	1	0	2	1	1	0	0	0	1	0	1
17	1	2	1	1	105	1	0	0	0	0	0	1	0	0	0	0	0	0	1	0	1	0	0	0	0	0	1
18	1	2	1	2	105	2	0	2	0	0	1	1	0	0	0	0	0	0	0	0	1	1	1	0	0	0	1
15	1	1	1	1	105	0	0	0	0	0	0	1	1	1	0	0	0		0		0	1	0	0	1	0	1
22	1	1	1	2	105	1	0	2	0	1	1	1	1	1	0	0	0	0	0	0	1	1	0	0	1	0	1
18	1	3	2	2	105	4	1	2	0	0	1	1	0	1	0	0	0		0		1	1	0	0	1	0	1
16	1	1	1	1	105	0	0	0	0	0	0	0	0	0	1	0	0	0	1	1	0	1	0	0	1	0	1
15	3	1	1	2	105	3	1	0	0	0	0	1	1	1	0	0	0		1		0	0	0	0	1	0	1
17	1	1	2	2	105	2	0	2	0	0	1	1	0	1	0	0	0	0	0	0	1	1	0	0	1	0	1
20	2	1	1	2	105	2	0	2	0	1	1	0	0	0	0	0	0	0	0	0	0	0	0	0	0	0	1
15	3	2	1	2	105	4	1	2	0	0	1	1	0	0	0	1	0	0	0	0	0	0	0	0	0	0	1
20	2	2	1	4	105	5	1	1	0	1	0	1	1	1	0	0	1		1		1	0	0	0	0	0	1
22	2	2	3	2	105	5	1	2	0	1	1	1	1	1	0	0	1	0	0	0	1	1	0	0	1	0	1
22	1	1	1	1	105	0	0	2	0	1	1	1	1	0	0	0	0	0	1	0	1	1	0	0	1	0	1
21	1	1	1	1	105	0	0	2	0	1	1	1	1	1	0	0	0	0	1	0	0	1	0	0	1	0	1
23	1	1	1	1	105	0	0	2	0	1	1	1	0	0	1	0	0	0	1	0	1	1	1	0	1	0	1
23	2	2	3	3	105	6	2	2	0	1	1	0	0	0	1	0	1	0	1	0	1	0	0	0	0	0	1
17	1	1	1	1	105	0	0	0	0	0	0	1	1	1	0	0	0	1	1	0	0	0	0	0	0	0	1
16	1	1	2	2	105	2	0	0	0	0	0	0	1	0	0	0	0		1		0	1	0	0	1	0	1
17	2	3	3	3	105	7	2	0	0	0	0	1	0	0	0	1	1	1	1	1	0	1	0	0	1	0	1
18	1	1	1	1	105	0	0	0	0	0	0	1	1	0	0	0	0		1		0	1	0	0	1	0	1
23	4	4	1	4	105	9	3	2	0	1	1	1	1	1	0	1	1		1		1	0	0	0	0	0	1
18	2	2	1	3	105	4	1	2	0	0	1	0	0	0	0	0	0	1	0	0	1	1	0	0	1	0	1
23	3	2	2	4	105	7	2	1	0	1	0	1	1	1	0	1	1	0	1	0	1	0	0	0	0	0	1
21	1	1	2	2	105	2	0	2	0	1	1	1	0	1	0	0	0	0	1	0	1	0	0	0	1	0	1
21	2	1	1	2	105	2	0	2	0	1	1	0	0	0	0	0	0	0	1	0	1	1	0	1	0	0	1
15	4	2	1	1	105	4	1	0	0	0	0	0	0	0	1	1	0		1		0	1	0	1	0	0	1
21	1	1	1	1	105	0	0	2	0	1	1	1	0	1	0	0	0	0	0	0	1	0	0	0	0	0	1
22	4	3	2	2	105	7	2	2	0	1	1	1	1	0	1	1	0	0	1	0	1	0	0	0	1	0	1
19	2	3	1	2	105	4	1	0	0	0	0	1	1	1	0	1	0	0	0	1	0	1	0	0	1	0	1
20	1	1	3	2	105	3	1	2	0	1	1	1	1	0	0	0	1	0	1	0	1	0	0	0	0	0	1
17	3	2	2	3	105	6	2	2	0	0	1	1	0	0	0	1	1	0	1	0	1	1	0	0	1	0	1
23	1	1	2	3	105	3	1	2	0	1	1	1	1	1	1	0	1	0	1	0	1	1	0	0	1	0	1
19	2	2	4	2	105	6	2	1	0	0	0	1	0	1	0	0	1	0	0	0	1	0	0	0	0	0	1
21	2	3	1	4	105	6	2	1	0	1	0	1	1	0	0	1	1	0	1	0	1	0	0	0	0	0	1
20	1	2	4	2	105	5	1	2	0	1	1	0	1	0	0	0	1	0	1	0	1	0	0	0	1	0	1
21	1	1	1	2	105	1	0	2	0	1	1	1	0	0	0	0	0	0	2	0	1	1	0	0	1	0	1
19	2	4	1	4	105	7	2	2	0	0	1	1	0	1	0	1	1	1	1	0	1	0	0	0	1	0	1
23	1	4	3	4	105	8	2	2	0	1	1	1	1	0	0	1	1	1	1	0	1	0	0	0	0	0	1
20	2	2	3	4	105	7	2	0	0	1	0	1	1	1	0	0	1	0	1	0	0	1	1	0	1	0	1
20	1	1	1	1	105	0	0	0	0	1	0	1	1	1	0	0	0		0		0	0	0	0	0	0	1
18	1	1	1	2	105	1	0	2	0	0	1	1	0	0	0	0	0	0	0	1	1	0	0	0	0	0	1
22	3	2	2	2	105	5	1	2	0	1	1	1	0	1	0	1	0	0	1	0	1	1	0	0	1	0	1
22	1	1	2	2	105	2	0	2	0	1	1	1	1	1	1	0	0	0	1	0	0	0	0	0	0	0	1
23	1	1	2	3	105	3	1	2	0	1	1	1	1	1	1	0	1	0	2	0	1	0	0	0	1	0	1
22	3	3	3	2	105	7	2	2	0	1	1	1	1	1	0	1	1	1	1	0	1	1	0	0	1	0	1
22	2	2	2	3	105	5	1	1	0	1	2	1	0	0	0	0	1	0	1	0	1	0	0	0	0	0	1
21	2	3	2	3	105	6	2	2	0	1	1	1	1	0	1	1	1	1	0	0	0	1	1	0	1	0	1
22	3	2	2	3	105	6	2	2	0	1	1	0	0	0	0	1	1	0	2	0	1	0	0	0	1	0	1
22	1	1	2	2	105	2	0	2	0	1	1	1	0	0	0	0	0	0	1	0	1	0	0	0	0	0	1
17	2	1	1	2	105	2	0	2	0	0	1	1	1	1	0	0	0		1		0	0	0	0	1	0	1
17	1	1	2	1	105	1	0	1	0	0	0	1	1	1	0	0	0	0	0	0	1	0	0	0	0	0	1
17	1	1	1	1	105	0	0	0	0	0	0	1	1	1	0	0	0		1		0	1	0	0	0	0	1
21	1	3	3	2	105	5	1	0	1	1	0	1	1	1	1	0	1		1		0	0	0	0	0	0	1
22	1	1	3	4	105	5	1	2	0	1	1	1	1	0	0	0	1	1	0	0	1	1	1	0	1	0	1
15	1	1	1	1	105	0	0	0	0	0	0	0	1	0	0	0	0		0		0	1	0	0	0	0	1
15	3	1	1	1	105	2	0	0	0	0	0	1	1	1	1	0	0		1		0	1	0	0	1	0	1
22	3	2	2	3	105	6	2	2	0	1	1	1	1	1	0	1	1	1	1	0	1	1	1	0	1	0	1
23	1	1	1	1	105	0	0	0	0	1	0	1	1	1	0	0	0	0	2	0	0	1	0	1	1	0	1
23	2	2	2	1	105	3	1	2	0	1	1	1	1	0	0	0	0	0	1	0	1	1	0	1	1	0	1
23	3	2	1	2	105	4	1	2	0	1	1	1	1	1	0	1	0	0	2	0	1	1	0	0	1	0	1
23	1	2	3	1	105	3	1	2	0	1	1	1	0	0	0	0	0	0	1	0	1	1	1	0	1	0	1
23	4	1	1	3	105	5	1	2	0	1	1	1	0	0	0	1	0	0	1	0	1	0	0	0	1	0	1
21	1	2	1	2	106	2	0	2	0	1	1	1	1	1	1	0	0	0	1	0	1	0	0	0	0	0	1
16	1	3	1	2	106	3	1	0	0	0	0	1	0	1	0	0	0	0	1	0	0	0	0	0	1	0	1
20	1	2	4	1	106	4	1	2	0	1	1	1	1	1	0	0	1	0	1	0	1	1	0	0	1	0	1
23	3	3	2	1	106	5	1	2	0	1	1	1	1	1	0	1	0	1	0	0	1	1	1	0	1	0	1
21	1	2	1	2	106	2	0	1	0	1	2	1	1	0	0	0	0	0	1	0	0	1	0	0	1	0	1
23	1	2	3	4	106	6	2	2	0	1	1	1	0	1	0	0	1	0	0	0	1	0	0	0	0	0	1
20	2	1	2	2	106	3	1	2	0	1	1	1	1	0	0	0	0	0	0	0	1	1	0	0	1	0	1
21	3	1	2	1	106	3	1	2	0	1	1	1	0	0	0	0	0	0	1	0	1	1	0	0	1	0	1
22	1	1	1	2	106	1	0	2	0	1	1	1	1	0	0	0	0	0	0	0	1	1	0	0	1	0	1
23	3	1	4	3	106	7	2	2	0	1	1	1	0	0	0	0	1	1	0	0	1	1	0	0	1	0	1
19	2	1	1	3	106	3	1	0	0	0	0	1	0	0	0	0	0		0		0	1	1	0	1	0	1
21	1	2	3	3	106	5	1	0	0	1	0	1	1	0	0	0	1		1		1	0	0	0	1	0	1
19	1	2	3	2	106	4	1	2	0	0	1	1	0	0	0	0	1	1	1	0	1	0	0	0	1	0	1
19	3	3	3	2	106	7	2	2	0	0	1	1	0	1	0	1	1	0	0	0	1	1	0	1	1	0	1
17	1	1	1	1	106	0	0	2	0	0	1	0	1	0	0	0	0	0	0	0	1	0	0	0	1	0	1
23	4	3	1	1	106	5	1	2	0	1	1	1	0	1	0	1	0	1	1	0	1	1	1	0	1	0	1
21	2	1	3	1	106	3	1	2	0	1	1	0	1	0	0	0	0	0	1	0	1	1	0	0	1	0	1
20	1	2	2	2	106	3	1	2	0	1	1	1	0	1	0	0	0	0	1	0	1	0	0	0	1	0	1
22	1	1	2	2	106	2	0	2	0	1	1	0	0	1	0	0	0	0	0	0	1	1	0	0	1	0	1
21	2	1	2	2	106	3	1	2	0	1	0	0	0	1	1	0	0	0	1	0	1	1	0	0	1	0	1
17	4	4	1	1	106	6	2	2	0	0	0	1	1	1	0	1	0		1		0	1	0	0	1	0	1
16	3	2	4	4	106	9	3	0	0	0	0	1	0	1	0	1	1		0		0	1	0	0	1	0	1
19	3	2	2	2	106	5	1	2	0	0	1	0	0	1	1	1	0	1	1	0	1	1	0	0	1	0	1
19	2	1	1	1	106	1	0	2	0	0	1	0	0	0	0	0	0	0	1	0	1	1	0	0	1	0	1
18	1	2	1	2	106	2	0	2	0	0	1	1	0	0	0	0	0	1	1	0	1	1	0	0	1	0	1
20	1	4	4	1	106	6	2	2	0	1	1	1	0	0	0	1	1	0	0	1	1	1	1	0	0	0	1
21	3	2	2	2	106	5	1	2	0	1	1	1	0	0	0	1	0	0	1	0	1	1	0	0	1	0	1
18	1	1	1	1	106	0	0	1	0	0	0	1	1	0	0	0	0	1	1	0	1	1	1	0	1	0	1
20	4	4	4	4	106	12	3	2	0	1	0	1	0	1	0	1	1	0	1	0	0	1	0	1	1	0	1
23	1	1	1	3	106	2	0	2	0	1	1	1	0	1	0	0	0	0	0	0	1	1	0	0	1	0	1
22	1	4	4	1	106	6	2	2	0	1	1	1	1	1	0	1	1	0	1	0	1	0	0	0	0	0	1
22	1	1	1	2	106	1	0	2	0	1	1	1	1	1	0	0	0	0	0	0	1	0	0	0	1	0	1
18	2	2	1	2	106	3	1	2	0	0	0	1	0	1	0	0	0	0	0	0	1	1	0	0	1	0	1
22	2	2	2	4	106	6	2	2	0	1	1	1	0	1	0	0	1	0	0	0	1	1	0	0	0	0	1
23	3	1	1	1	106	2	0	2	1	1	1	1	1	0	0	0	0	0	1	0	1	1	0	0	1	0	1
22	1	1	1	2	106	1	0	2	0	1	1	1	0	0	0	0	0	1	1	1	1	1	1	0	1	0	1
20	3	2	2	2	106	5	1	2	0	1	1	1	1	1	0	1	0	0	1	1	1	1	0	0	1	0	1
23	1	3	4	3	106	7	2	2	1	1	1	1	0	1	0	0	1	1	0	0	1	1	0	0	1	0	1
18	4	1	1	3	106	5	1	0	0	0	0	1	0	0	0	1	0	1	0	0	1	0	0	0	1	0	1
20	3	2	1	3	106	5	1	2	0	1	1	1	1	1	0	1	0	0	1	0	1	1	0	0	1	0	1
22	2	1	1	1	106	1	0	2	0	1	0	1	0	1	0	0	0	0	1	0	1	1	1	0	1	0	1
15	1	2	1	2	106	2	0	0	0	0	0	1	1	1	0	0	0		1		0	1	0	1	1	0	1
23	1	1	1	2	106	1	0	2	0	1	1	1	1	0	0	0	0	0	0	1	1	1	0	0	1	0	1
20	1	1	1	1	106	0	0	2	0	1	1	1	1	1	0	0	0	0	1	0	1	1	0	0	1	0	1
21	2	3	3	4	106	8	2	2	1	1	1	1	0	0	0	1	1	0	0	0	1	1	1	0	1	0	1
17	1	1	1	1	106	0	0	2	0	0	0	1	1	1	0	0	0	0	0	1	1	1	0	0	1	0	1
16	1	1	2	3	106	3	1	2	0	0	1	1	0	1	0	0	1	1	0	0	1	1	1	0	1	0	1
23	1	1	2	2	106	2	0	2	0	1	1	1	1	0	0	0	0	0	1	0	1	1	0	0	1	0	1
15	1	1	1	4	106	3	1	2	0	0	0	1	1	1	0	0	1		1		1	1	0	0	1	0	1
17	3	1	1	1	106	2	0	0	0	0	0	1	1	1	0	0	0	0	1	0	0	1	0	0	1	0	1
22	3	3	1	1	106	4	1	2	0	1	1	0	1	0	0	1	0		1		1	1	0	0	1	0	1
18	1	1	1	2	106	1	0	2	0	0	1	1	0	0	0	0	0	0	1	0	1	1	0	0	1	0	1
21	1	2	1	2	106	2	0	2	0	1	1	1	0	1	0	0	0	0	0	1	1	1	0	0	1	0	1
21	3	3	3	2	106	7	2	2	0	1	1	1	1	0	0	1	1	0	0	0	1	1	0	0	0	0	1
23	1	1	2	1	106	1	0	2	0	1	1	0	0	0	1	0	0	0	0	0	1	1	0	0	1	0	1
19	2	3	3	3	106	7	2	2	0	0	1	1	1	0	0	1	1	0	0	0	0	0	0	0	1	0	1
19	1	1	2	1	106	1	0	2	0	0	1	0	0	1	0	0	0	1	0	1	1	1	1	0	1	0	1
20	1	1	1	2	106	1	0	2	0	1	1	1	1	1	0	0	0	0	1	0	1	1	0	0	1	0	1
21	1	1	1	2	106	1	0	2	0	1	1	1	0	0	0	0	0	0	1	0	1	1	0	0	1	0	1
22	4	3	1	3	106	7	2	2	0	1	1	0	0	1	0	1	0	0	0	0	1	0	0	0	1	0	1
17	1	1	2	2	106	2	0	0	0	0	0	1	1	1	0	0	0		1		0	1	0	0	1	0	1
21	4	4	4	4	106	12	3	2	0	1	1	1	1	1	0	1	1	0	2	0	1	1	0	0	1	0	1
18	4	1	1	4	106	6	2	2	0	0	1	1	1	1	0	1	1		1		0	1	0	0	1	0	1
23	1	2	1	3	106	3	1	2	0	1	0	1	0	0	1	0	0	0	0	0	1	1	0	0	1	0	1
23	1	2	1	1	106	1	0	2	0	1	1	1	1	0	0	0	0	0	1	1	1	1	1	0	1	0	1
19	1	1	1	2	106	1	0	2	0	0	1	1	0	0	0	0	0	0	1	0	1	1	0	1	1	0	1
22	1	1	1	4	106	3	1	1	0	1	0	1	0	0	0	0	1	1	1	0	1	1	1	1	1	0	1
22	3	3	3	3	106	8	2	2	0	1	1	1	0	0	0	1	1		2		1	1	0	0	1	0	1
20	1	1	2	1	106	1	0	2	0	1	1	1	1	0	0	0	0	1	0	1	1	1	0	0	0	0	1
18	1	2	1	2	106	2	0	0	0	0	1	0	0	1	0	0	0		1		0	1	0	1	1	0	1
22	2	4	4	4	106	10	3	2	0	1	1	1	0	1	0	1	1	0	0	0	1	1	1	0	0	0	1
21	3	1	2	2	106	4	1	2	0	1	1	1	1	0	0	0	0	1	1	0	1	1	0	0	1	0	1
22	1	1	2	1	106	1	0	2	0	1	1	1	1	1	0	0	0	0	1	0	1	0	0	0	1	0	1
19	4	1	1	1	106	3	1	2	0	0	1	1	1	1	1	1	0	0	0	0	1	1	0	1	1	0	1
22	1	1	2	4	106	4	1	2	0	1	1	1	0	1	0	0	1	0	1	0	1	1	0	0	1	0	1
18	2	3	2	4	106	7	2	2	0	0	1	1	0	1	0	1	1	1	1	0	0	1	0	0	1	0	1
22	2	3	2	3	106	6	2	2	0	1	1	1	0	0	0	1	1	0	0	1	1	1	0	0	1	0	1
22	2	2	2	3	106	5	1	2	0	1	1	1	1	1	0	0	1	1	1	1	1	1	0	0	1	0	1
18	1	1	1	3	106	2	0	2	0	0	1	1	0	0	0	0	0		1		1	1	0	0	1	0	1
21	3	1	3	1	106	4	1	2	0	1	1	1	0	0	0	0	0		0		1	1	0	0	1	0	1
22	1	1	1	2	106	1	0	2	0	1	0	1	0	0	0	0	0		2		1	1	0	1	1	0	1
18	1	1	1	1	106	0	0	0	0	0	0	1	0	1	0	0	0		0		0	1	0	0	0	0	1
23	2	3	2	2	106	5	1	2	0	1	1	1	0	0	0	1	0		2		1	1	1	0	1	0	1
22	1	2	2	2	106	3	1	2	0	1	1	1	0	1	0	0	0	0	1	0	1	1	0	0	1	0	1
21	3	3	4	3	106	9	3	2	0	1	1	0	0	0	0	1	1	1	0	0	1	0	0	0	0	0	1
21	3	1	1	3	106	4	1	2	0	1	1	1	0	1	0	0	0	0	0	0	1	1	0	0	1	0	1
20	1	2	1	1	106	1	0	2	0	1	1	1	0	1	0	0	0	1	1	0	1	0	0	0	1	0	1
23	2	3	1	2	106	4	1	2	0	1	1	1	0	0	0	1	0	0	0	0	1	1	0	0	1	0	1
22	4	1	3	3	106	7	2	2	0	1	1	1	1	0	1	1	1	1	1	0	1	1	1	0	1	0	1
23	1	1	1	1	106	0	0	2	0	1	1	1	1	1	0	0	0	0	1	0	1	1	0	0	1	0	1
20	2	3	4	3	106	8	2	2	0	1	1	1	0	1	0	1	1		2		1	1	0	1	1	0	1
22	2	2	2	2	106	4	1	2	0	1	1	1	1	1	0	0	0	0	1	0	1	1	0	0	1	0	1
21	1	1	1	1	106	0	0	0	0	1	1	1	0	1	0	0	0		1		0	1	0	0	1	0	1
23	3	2	1	4	106	6	2	1	1	1	0	1	0	0	0	1	1		1		0	1	0	1	1	0	1
23	1	1	1	1	106	0	0	2	0	1	1	1	1	1	0	0	0		0		1	1	1	0	0	0	1
17	1	3	1	3	106	4	1	0	0	0	0	1	0	0	0	0	0		1		0	1	1	0	0	0	1
20	3	1	3	3	106	6	2	0	0	1	0	1	1	0	1	0	1		1		1	1	0	0	1	0	1
18	2	1	1	2	106	2	0	0	0	0	0	1	0	0	0	0	0	1	0	0	0	1	0	0	0	0	1
20	1	2	1	1	106	1	0	2	0	1	1	1	1	1	0	0	0		1		1	0	0	0	0	0	1
21	1	2	2	2	106	3	1	2	0	1	1	1	0	1	0	0	0	0	0	0	1	1	1	0	1	0	1
23	4	1	4	3	106	8	2	2	0	1	1	1	0	0	0	1	1	0	0	0	1	1	1	0	1	0	1
20	4	2	2	4	106	8	2	2	0	1	1	1	0	0	0	1	1		1		1	1	1	1	1	0	1
20	3	2	4	2	106	7	2	2	0	1	0	1	1	1	0	1	1	0	0	1	1	1	1	0	1	0	1
18	1	2	2	4	106	5	1	2	0	0	1	1	0	1	0	0	1	1	0	0	0	1	0	0	1	0	1
17	1	1	1	1	106	0	0	0	0	0	0	1	1	1	0	0	0		0		0	1	0	0	1	0	1
22	3	3	1	3	107	6	2	2	0	1	1	1	1	1	0	1	0	0	2	0	0	1	0	0	1	0	1
18	1	1	1	1	107	0	0	0	0	0	0	1	0	1	0	0	0		1		0	1	1	1	1	0	1
22	2	2	3	3	107	6	2	2	0	1	0	1	1	1	0	0	1		2		1	1	0	0	1	0	1
23	2	2	4	1	107	5	1	2	0	1	1	0	1	0	0	0	1	1	2	0	1	1	0	0	1	0	1
19	2	2	2	2	107	4	1	0	0	0	0	0	1	1	0	0	0	0	2	0	0	1	0	0	1	0	1
18	1	1	1	1	107	0	0	0	0	0	0	0	1	0	0	0	0		0		0	1	0	1	1	0	1
19	2	3	3	3	107	7	2	0	0	0	0	1	1	1	0	1	1		0		1	1	0	0	1	0	1
20	1	2	1	2	107	2	0	2	0	1	0	1	1	1	0	0	0		0		1	1	0	0	1	0	1
23	1	2	1	2	107	2	0	2	0	1	1	1	0	0	0	0	0	0	0	0	1	1	0	0	1	0	1
19	1	1	2	1	107	1	0	2	0	0	1	1	0	0	0	0	0	0	1	0	1	1	0	0	1	0	1
19	1	1	1	1	107	0	0	1	0	0	0	1	0	0	0	0	0	0	2	0	1	1	0	1	1	0	1
20	1	2	3	2	107	4	1	2	0	1	1	0	0	0	0	0	1	1	2	0	1	0	0	0	1	0	1
18	4	3	3	3	107	9	3	0	0	0	0	1	0	0	0	1	1		1		0	1	0	0	1	0	1
23	3	3	3	4	107	9	3	0	0	1	0	1	1	1	1	1	1	1	0	0	1	1	0	0	1	0	1
21	1	1	2	1	107	1	0	0	0	1	0	1	1	1	0	0	0		2		1	1	0	0	1	0	1
17	3	3	1	3	107	6	2	2	0	0	1	1	1	1	0	1	0		1		0	1	0	0	1	0	1
19	1	1	1	1	107	0	0	2	0	0	1	1	0	0	0	0	0	1	0	0	1	1	0	1	0	0	1
20	3	2	2	2	107	5	1	2	0	1	1	1	1	1	0	1	0	0	1	0	1	1	0	0	1	0	1
16	1	1	1	1	107	0	0	0	0	0	0	1	1	1	0	0	0		0		0	1	0	0	0	0	1
21	2	2	2	3	107	5	1	1	0	1	0	1	1	0	0	0	1		0		1	1	0	0	1	0	1
23	2	2	2	4	107	6	2	2	0	1	1	1	1	0	0	0	1		2		0	0	0	0	1	0	1
17	1	2	1	3	107	3	1	0	0	0	0	0	1	0	0	0	0		1		0	1	0	0	1	0	1
21	1	1	1	1	107	0	0	0	0	1	2	1	1	0	0	0	0	1	1	0	0	0	0	0	0	0	1
19	2	1	3	3	107	5	1	2	0	0	1	0	1	1	0	0	1	1	1	0	1	1	0	0	1	0	1
21	2	3	2	3	107	6	2	2	0	1	1	1	1	1	0	1	1	0	2	0	1	1	0	1	1	0	1
23	2	2	2	1	107	3	1	2	0	1	1	1	0	1	0	0	0	0	0	0	1	1	0	0	1	0	1
20	1	1	1	4	107	3	1	0	0	1	0	1	1	1	0	0	1	0	0	0	1	1	0	0	1	0	1
18	1	1	2	2	107	2	0	0	0	0	0	1	0	1	0	0	0	0	1	1	0	1	0	0	1	0	1
23	1	1	1	4	107	3	1	2	0	1	1	1	1	0	0	0	1	1	2	0	1	1	0	0	1	0	1
20	1	1	2	2	107	2	0	0	0	1	0	1	1	1	0	0	0	1	1	1	0	0	0	0	1	0	1
18	3	1	2	2	107	4	1	2	0	0	1	1	0	0	0	0	0	0	1	0	0	1	0	0	1	0	1
21	4	4	4	4	107	12	3	1	0	1	0	1	0	0	0	1	1	0	0	1	1	1	0	0	1	0	1
22	1	1	1	2	107	1	0	0	0	1	0	0	1	0	0	0	0	0	2	0	0	1	0	0	1	0	1
15	1	1	2	1	107	1	0	0	0	0	0	1	0	0	0	0	0		0		0	1	1	0	1	0	1
23	1	1	1	2	107	1	0	2	0	1	1	1	1	1	1	0	0	1	2	0	1	1	0	0	1	0	1
22	1	2	2	4	107	5	1	0	0	1	0	1	0	0	0	0	1	0	1	1	1	0	0	0	1	0	1
20	1	4	1	3	107	5	1	2	0	1	1	1	1	1	0	1	0	1	1	1	1	1	0	0	1	0	1
23	3	2	1	1	107	3	1	0	0	1	0	1	1	1	0	1	0	0	2	0	0	1	0	0	1	0	1
17	3	1	1	2	107	3	1	0	0	0	0	1	1	1	0	0	0		0		0	1	1	0	1	0	1
19	4	4	4	1	107	9	3	0	0	0	0	1	1	1	0	1	1	0	1	1	1	1	0	0	1	0	1
21	3	3	3	3	107	8	2	2	0	1	1	0	0	0	0	1	1	0	2	1	1	1	0	0	1	0	1
23	1	1	2	3	107	3	1	0	0	1	0	1	1	1	0	0	1	1	2	1	1	1	0	1	1	0	1
23	1	1	1	1	107	0	0	2	0	1	0	0	1	1	0	0	0		2		1	0	0	0	1	0	1
20	2	2	2	4	107	6	2	0	0	1	0	1	1	1	0	0	1	1	2	0	0	1	0	0	1	0	1
17	2	1	1	1	107	1	0	0	0	0	0	0	0	0	0	0	0		1		0	1	0	0	1	0	1
18	1	1	1	2	107	1	0	2	0	0	1	0	0	1	0	0	0	1	0	0	1	1	0	0	1	0	1
22	3	3	2	2	107	6	2	0	0	1	0	1	0	0	0	1	0	0	1	1	1	1	1	0	1	0	1
19	3	3	2	4	107	8	2	1	0	0	0	1	0	0	0	1	1	1	0	1	1	0	0	0	1	0	1
16	3	3	3	3	107	8	2	0	0	0	0	1	1	1	0	1	1	0	0	0	0	1	0	0	1	0	1
23	1	1	1	2	107	1	0	2	0	1	1	1	1	1	0	0	0	1	1	0	1	0	0	0	1	0	1
21	2	1	2	2	107	3	1	2	0	1	1	0	1	0	0	0	0	1	1	0	1	0	0	0	0	0	1
21	3	3	4	4	107	10	3	2	0	1	1	1	1	0	0	1	1	0	1	0	1	1	0	0	0	0	1
18	2	3	1	1	107	3	1	0	0	0	0	0	0	0	0	1	0		2		0	1	0	0	1	0	1
23	1	1	1	2	107	1	0	1	0	1	2	1	1	0	0	0	0	0	2	0	1	1	0	0	1	0	1
19	3	2	3	3	107	7	2	0	0	0	0	1	1	0	0	1	1	1	0	0	0	1	1	0	1	0	1
23	2	3	1	1	107	3	1	0	0	1	2	1	0	1	0	1	0	1	1	0	1	1	1	0	0	0	1
20	3	2	3	4	107	8	2	2	0	1	1	1	0	0	0	1	1	1	2	0	1	1	1	0	0	0	1
17	3	2	3	3	107	7	2	0	0	0	0	1	0	0	0	1	1		1		0	1	0	0	1	0	1
20	1	1	2	2	107	2	0	0	0	1	0	0	1	0	0	0	0		2		0	1	0	0	1	0	1
16	1	1	1	1	107	0	0	0	0	0	0	1	1	1	0	0	0		0		0	1	0	0	1	0	1
19	3	3	3	3	107	8	2	0	0	0	0	1	1	1	0	1	1	1	1	1	0	1	0	0	1	0	1
18	4	4	1	4	107	9	3	0	0	0	0	1	1	1	0	1	1	0	0	0	0	1	0	0	1	0	1
18	2	1	1	2	107	2	0	0	0	0	0	1	1	0	0	0	0	1	1	0	1	1	1	0	0	0	1
21	2	1	2	2	107	3	1	2	0	1	1	0	0	1	0	0	0	0	2	0	1	1	0	0	1	0	1
18	1	1	3	2	107	3	1	2	0	0	1	1	1	1	0	0	1	0	1	0	1	1	0	0	1	0	1
20	1	1	1	4	107	3	1	2	0	1	1	1	1	0	0	0	1	1	0	0	1	1	0	0	1	0	1
16	2	1	1	3	107	3	1	0	0	0	0	1	1	1	0	0	0	0	1	0	0	1	0	1	1	0	1
15	3	1	1	1	107	2	0	0	0	0	0	1	0	1	0	0	0	1	1	0	0	1	0	0	1	0	1
21	3	2	3	4	107	8	2	2	0	1	1	1	1	1	0	1	1	0	1	0	1	1	0	0	1	0	1
18	4	4	3	4	107	11	3	0	0	0	0	1	1	0	0	1	1	0	1	0	0	1	0	1	1	0	1
16	1	1	1	1	107	0	0	0	0	0	0	1	0	1	0	0	0		1		0	1	0	1	1	0	1
21	1	2	2	4	107	5	1	2	0	1	1	1	1	0	0	0	1	0	0	0	1	1	0	0	0	0	1
16	1	1	1	2	107	1	0	0	0	0	0	1	1	1	0	0	0		1		0	1	0	0	1	0	1
16	1	1	4	1	107	3	1	0	0	0	0	1	1	1	0	0	1	0	1	0	0	1	0	1	1	0	1
23	2	3	2	1	107	4	1	2	0	1	1	1	1	1	0	1	0	0	2	1	1	1	0	0	1	0	1
21	3	3	1	3	107	6	2	0	0	1	0	1	1	0	0	1	0		2		0	1	0	0	1	0	1
20	2	2	3	3	107	6	2	0	0	1	0	1	0	0	0	0	1	0	2	0	0	1	0	0	1	0	1
20	2	2	2	2	107	4	1	0	0	1	0	1	1	1	0	0	0	0	2	0	0	1	0	0	1	0	1
20	2	4	1	2	107	5	1	0	0	1	0	1	1	1	0	1	0	0	1	0	1	0	0	0	0	0	1
17	1	1	1	1	107	0	0	2	0	0	0	1	0	0	0	0	0	0	1	0	1	1	0	0	1	0	1
15	1	1	1	3	107	2	0	0	0	0	0	1	1	0	0	0	0		1		0	1	0	0	1	0	1
15	3	3	4	3	107	9	3	0	0	0	0	1	1	0	0	1	1	0	1	0	0	1	0	0	1	0	1
21	2	3	1	2	107	4	1	0	0	1	0	1	0	1	0	1	0		2		0	1	0	0	1	0	1
18	1	1	1	3	107	2	0	0	0	0	0	1	1	1	0	0	0		2		0	1	1	0	1	0	1
18	1	1	1	4	107	3	1	0	0	0	0	1	1	1	0	0	1	1	1	0	0	0	0	0	0	0	1
16	1	1	1	1	107	0	0	0	0	0	0	1	1	1	0	0	0		1		0	1	0	1	1	0	1
16	1	1	1	1	107	0	0	0	0	0	0	1	1	1	0	0	0		1		0	1	0	0	1	0	1
17	1	1	2	2	107	2	0	2	0	0	1	1	1	0	0	0	0	0	0	0	1	1	0	0	1	0	1
23	4	4	4	4	107	12	3	2	0	1	1	1	1	0	0	1	1	0	1	0	1	1	0	0	1	0	1
20	1	2	1	1	107	1	0	2	0	1	1	1	0	0	0	0	0	0	0	0	1	1	0	0	1	0	1
20	1	1	2	4	107	4	1	2	0	1	1	1	0	0	0	0	1	0	0	0	1	1	0	0	1	0	1
20	1	1	2	2	107	2	0	0	0	1	0	1	1	0	0	0	0	1	1	0	1	1	0	0	1	0	1
23	1	1	1	1	107	0	0	0	0	1	0	1	1	0	0	0	0	0	1	1	1	1	1	0	1	0	1
21	3	3	1	3	107	6	2	0	0	1	0	1	0	0	0	1	0	0	2	0	0	1	0	0	1	0	1
20	3	3	3	3	107	8	2	0	0	1	0	1	1	1	0	1	1		1		0	1	0	0	1	0	1
21	2	1	1	2	107	2	0	0	0	1	0	1	0	0	0	0	0	0	1	0	1	1	0	1	1	0	1
18	1	1	1	2	107	1	0	0	0	0	0	1	1	1	0	0	0		1		0	1	0	0	1	0	1
20	2	3	3	3	107	7	2	2	0	1	1	1	0	1	0	1	1	0	1	1	1	0	0	0	0	0	1
22	3	1	2	4	107	6	2	0	0	1	2	1	0	0	0	0	1	1	1	0	1	1	1	0	1	0	1
23	1	1	1	1	107	0	0	2	0	1	1	1	0	1	0	0	0	0	2	0	1	1	0	0	1	0	1
18	3	2	3	2	107	6	2	0	0	0	0	1	1	0	0	1	1	1	0	0	1	1	0	0	1	0	1
22	1	3	4	4	107	8	2	2	0	1	0	1	1	1	0	0	1	0	0	0	0	1	0	0	1	0	1
21	3	2	2	2	107	5	1	2	0	1	1	1	1	0	0	1	0	1	0	0	1	1	0	0	1	0	1
17	2	2	1	2	107	3	1	0	0	0	0	1	1	1	0	0	0		1		0	1	0	0	1	0	1
16	2	3	1	1	107	3	1	0	0	0	0	1	0	0	0	1	0	0	1	1	0	1	0	0	1	0	1
17	1	1	1	1	107	0	0	0	0	0	0	1	1	1	0	0	0		1		0	1	0	0	1	0	1
20	1	1	1	2	107	1	0	0	0	1	0	1	1	1	0	0	0		2		0	1	0	0	1	0	1
17	1	1	1	2	107	1	0	0	0	0	0	1	1	1	0	0	0	0	1	0	0	1	0	0	1	0	1
20	2	3	3	3	107	7	2	0	0	1	0	1	1	1	0	1	1	0	1	0	0	1	0	0	1	0	1
21	3	2	1	3	107	5	1	0	0	1	0	1	1	1	0	1	0	0	1	0	0	1	0	0	1	0	1
21	1	1	1	1	107	0	0	0	1	1	0	1	1	1	0	0	0	1	1	0	1	1	0	0	1	0	1
22	3	1	2	3	108	5	1	2	0	1	1	1	1	0	0	0	1	0	1	0	1	1	0	0	1	1	1
18	1	1	2	3	108	3	1	0	0	0	0	1	0	0	0	0	1	1	0	0	1	1	0	0	0	1	1
22	2	1	1	2	108	2	0	2	0	1	1	1	1	1	0	0	0		1		1	1	0	1	1	1	1
23	1	3	1	1	108	2	0	0	0	1	0	1	1	1	0	0	0		2		1	1	0	0	1	1	1
18	1	1	1	1	108	0	0	0	0	0	0	1	1	1	0	0	0		1		0	1	0	0	0	1	1
16	3	2	1	3	108	5	1	0	0	0	0	1	1	1	0	1	0		1		0	1	0	1	1	1	1
22	3	3	3	3	108	8	2	2	0	1	1	1	1	1	0	1	1	1	2	0	1	1	0	0	1	1	1
23	3	3	4	4	108	10	3	2	0	1	1	1	1	0	0	1	1	1	1	1	1	1	1	0	1	1	1
21	3	3	3	3	108	8	2	0	0	1	0	1	0	1	0	1	1	1	2	1	0	1	1	0	1	1	1
22	3	3	2	3	108	7	2	0	0	1	0	0	0	0	0	1	1	1	2	0	0	1	0	0	1	1	1
21	2	2	2	2	108	4	1	0	0	1	0	1	0	1	1	0	0	0	1	0	1	1	0	1	1	1	1
21	2	2	2	4	108	6	2	2	0	1	1	1	1	0	0	0	1	1	0	0	1	0	0	0	1	1	1
19	1	1	1	2	108	1	0	0	0	0	0	1	0	0	0	0	0		2		0	1	0	0	1	1	1
22	3	3	2	3	108	7	2	2	0	1	1	1	1	0	0	1	1		2		1	1	1	0	0	1	1
19	2	2	1	2	108	3	1	0	0	0	0	1	0	1	0	0	0		1		0	0	0	0	1	1	1
21	2	2	1	2	108	3	1	0	0	1	0	1	1	1	0	0	0		2		0	1	0	1	1	1	1
21	2	1	1	2	108	2	0	2	0	1	1	1	1	1	0	0	0		1		1	0	0	0	0	1	1
21	1	1	1	2	108	1	0	2	0	1	1	1	1	1	0	0	0	0	1	0	1	0	0	0	0	1	1
20	3	2	4	4	108	9	3	0	0	1	0	1	1	1	0	1	1		2		1	1	1	0	1	1	1
15	1	1	1	4	108	3	1	0	0	0	0	1	1	0	0	0	1		1		0	1	0	1	1	1	1
23	2	2	3	3	108	6	2	2	0	1	1	1	1	1	0	0	1	0	1	0	1	1	0	1	1	1	1
20	1	1	1	2	108	1	0	2	0	1	0	1	1	1	0	0	0	1	2	0	1	1	0	0	1	1	1
18	1	1	1	2	108	1	0	2	0	0	1	0	0	0	0	0	0		0		1	1	1	1	1	1	1
22	3	2	4	4	108	9	3	2	0	1	1	1	1	1	0	1	1	0	1	0	1	1	1	0	1	1	1
18	1	1	1	1	108	0	0	0	0	0	0	1	1	1	0	0	0		1		0	1	0	0	1	1	1
18	2	2	2	3	108	5	1	0	0	0	0	1	0	1	0	0	1	0	1	0	0	1	0	0	1	1	1
20	1	1	1	1	108	0	0	0	0	1	0	0	0	0	0	0	0	0	2	0	0	1	0	0	1	1	1
19	1	4	3	4	108	8	2	2	0	0	0	1	1	0	0	1	1	1	1	1	0	1	0	0	1	1	1
16	1	3	1	1	108	2	0	0	0	0	0	1	0	1	0	0	0		1		0	1	1	0	1	1	1
22	2	2	4	4	108	8	2	0	0	1	0	1	0	0	0	0	1		2		0	0	0	0	0	1	1
23	3	3	3	3	108	8	2	2	0	1	1	1	1	1	0	1	1		1		1	1	0	0	1	1	1
15	1	1	1	1	108	0	0	0	0	0	0	0	1	0	0	0	0		0		0	1	0	0	1	1	1
22	1	2	3	3	108	5	1	2	0	1	1	0	0	0	0	0	1	0	1	0	1	1	0	1	1	1	1
23	2	3	1	3	108	5	1	0	0	1	0	1	1	1	0	1	0	1	1	0	1	0	0	0	1	1	1
20	1	1	2	1	108	1	0	0	0	1	0	1	1	0	0	0	0	0	1	0	0	1	0	1	1	1	1
23	1	2	1	3	108	3	1	1	1	1	0	1	0	0	0	0	0	0	0	1	1	1	0	0	1	1	1
20	2	3	3	3	108	7	2	0	0	1	0	1	1	1	0	1	1		2		0	1	0	1	1	1	1
23	3	2	4	4	108	9	3	0	0	1	0	1	0	0	0	1	1	1	2	1	0	1	1	0	1	1	1
19	1	1	1	3	108	2	0	0	0	0	0	1	1	1	0	0	0		1		0	1	0	0	1	1	1
18	1	4	1	1	108	3	1	0	0	0	0	1	1	1	0	1	0		1		0	0	0	0	1	1	1
18	4	1	1	1	108	3	1	0	0	0	0	1	1	1	0	1	0		0		0	1	1	1	1	1	1
21	2	4	1	1	108	4	1	2	0	1	1	0	0	0	0	1	0	0	1	0	1	0	0	0	1	1	1
15	2	2	1	3	108	4	1	0	0	0	0	0	0	0	0	0	0	1	1	1	0	1	0	1	1	1	1
18	1	1	1	2	108	1	0	0	0	0	0	1	0	1	0	0	0		2		0	1	0	0	1	1	1
18	2	2	2	2	108	4	1	0	0	0	0	0	0	0	0	0	0	0	2	0	1	1	0	0	1	1	1
17	1	3	3	4	108	7	2	0	0	0	0	1	0	1	0	0	1		1		0	1	0	0	1	1	1
22	4	4	3	3	108	10	3	0	0	1	2	0	1	0	0	1	1	1	1	0	1	1	1	0	0	1	1
15	3	2	2	1	108	4	1	0	0	0	0	0	1	1	0	1	0		1		0	1	0	0	1	1	1
19	1	1	1	1	108	0	0	0	0	0	0	1	0	1	0	0	0		1		0	1	0	1	1	1	1
19	3	1	1	3	108	4	1	0	0	0	0	0	1	1	0	0	0		1		0	0	0	0	1	1	1
23	1	1	1	1	108	0	0	2	0	1	0	1	1	0	0	0	0	0	1	0	1	1	1	0	1	1	1
19	1	1	2	2	108	2	0	2	0	0	1	1	1	1	0	0	0	1	0	0	1	1	0	0	1	1	1
23	1	3	1	4	108	5	1	0	0	1	2	1	0	0	0	0	1	1	0	1	1	1	1	0	1	1	1
23	1	1	1	1	108	0	0	2	0	1	1	0	1	0	0	0	0		1		1	0	0	0	1	1	1
23	1	1	2	4	108	4	1	2	0	1	1	1	1	0	0	0	1	0	2	0	1	0	0	0	1	1	1
19	1	2	1	2	108	2	0	0	0	0	0	0	0	0	0	0	0		1		0	1	0	0	1	1	1
21	4	3	1	3	108	7	2	1	0	1	0	0	1	1	0	1	0		0		1	1	1	0	1	1	1
22	3	2	3	3	108	7	2	0	0	1	0	0	1	1	0	1	1		0		1	1	0	1	1	1	1
19	2	2	2	4	108	6	2	0	0	0	0	1	0	0	0	0	1	1	0	0	1	1	1	1	1	1	1
22	1	1	1	1	108	0	0	2	0	1	1	1	1	1	0	0	0	0	1	0	1	0	0	0	1	1	1
20	1	1	2	1	108	1	0	2	0	1	1	0	1	0	0	0	0	0	1	0	1	1	0	1	1	1	1
22	1	1	1	1	108	0	0	0	0	1	0	1	1	1	0	0	0		0		0	1	0	0	1	1	1
18	4	1	1	4	108	6	2	0	0	0	0	1	1	0	0	1	1	1	1	1	0	1	1	1	1	1	1
23	3	2	1	3	108	5	1	1	1	1	0	1	1	1	0	1	0	0	1	0	1	1	0	1	1	1	1
23	1	1	1	1	108	0	0	2	0	1	1	1	1	0	0	0	0		2		1	1	0	1	1	1	1
16	1	1	2	3	108	3	1	0	0	0	0	1	1	0	0	0	1		1		0	0	0	0	1	1	1
18	2	1	1	2	108	2	0	2	0	0	1	0	1	0	0	0	0	0	0	0	1	1	0	0	1	1	1
23	1	1	4	3	108	5	1	2	0	1	1	1	1	1	0	0	1		0		0	1	0	1	1	1	1
20	1	1	3	3	108	4	1	1	1	1	0	1	0	1	0	0	1	1	2	0	0	1	0	1	1	1	1
16	1	1	1	1	108	0	0	0	0	0	2	1	1	1	0	0	0		1		0	1	1	1	1	1	1
20	1	1	3	1	108	2	0	2	0	1	1	1	1	0	0	0	0		2		1	1	0	0	1	1	1
19	2	2	4	2	108	6	2	0	0	0	0	0	1	0	0	0	1	0	2	0	1	1	0	0	1	1	1
21	1	1	2	1	108	1	0	0	0	1	0	1	1	1	0	0	0		1		1	1	0	0	1	1	1
21	4	4	4	4	108	12	3	2	0	1	1	1	0	1	0	1	1		2		1	0	0	0	1	1	1
23	1	2	3	4	108	6	2	2	0	1	1	0	1	0	0	0	1		1		1	1	0	1	1	1	1
17	1	1	1	1	108	0	0	0	0	0	0	1	0	0	0	0	0	1	0	1	1	1	1	1	1	1	1
21	1	1	1	1	108	0	0	2	0	1	1	0	1	0	0	0	0	0	1	0	0	1	0	1	1	1	1
16	1	1	2	2	108	2	0	0	0	0	0	1	0	1	0	0	0		1		0	1	0	0	1	1	1
23	1	1	1	2	108	1	0	0	0	1	0	1	1	0	0	0	0		1		0	1	1	1	1	1	1
17	1	1	1	1	108	0	0	2	0	0	1	1	1	1	0	0	0		0		0	1	0	1	0	1	1
23	2	2	1	3	108	4	1	0	0	1	2	1	1	0	0	0	0	0	2	0	1	0	0	0	1	1	1
18	1	1	1	3	108	2	0	0	0	0	0	1	1	1	0	0	0		2		0	1	0	0	1	1	1
22	3	3	2	4	108	8	2	0	0	1	0	0	1	1	0	1	1		1		1	0	0	0	0	1	1
18	3	3	3	1	108	6	2	0	0	0	0	1	0	1	0	1	0		1		0	1	0	0	1	1	1
18	3	1	2	3	108	5	1	0	0	0	0	1	1	1	0	0	1		1		0	1	0	0	1	1	1
20	1	1	3	3	108	4	1	0	0	1	0	1	0	0	0	0	1		2		1	1	1	1	1	1	1
18	2	2	2	2	108	4	1	0	0	0	0	0	0	0	0	0	0		1		1	1	1	0	0	1	1
20	3	3	4	4	108	10	3	2	0	1	1	0	1	1	0	1	1	1	1	0	1	1	0	1	1	1	1
23	3	3	2	4	108	8	2	2	0	1	1	1	1	1	0	1	1		2		1	1	0	0	1	1	1
18	1	4	1	1	108	3	1	2	0	0	1	1	0	1	0	1	0	0	1	0	0	1	0	0	1	1	1
23	1	1	1	1	108	0	0	0	0	1	0	1	1	0	0	0	0	1	1	1	1	1	0	1	1	1	1
18	4	4	3	2	108	9	3	0	0	0	0	1	0	0	0	1	1		2		0	1	0	0	1	1	1
18	1	2	1	4	108	4	1	2	0	0	1	1	1	0	0	0	1	0	0	1	1	1	0	0	1	1	1
23	1	2	1	2	108	2	0	2	1	1	1	1	0	0	0	0	0		0		1	0	0	0	0	1	1
22	1	1	1	1	109	0	0	0	0	1	0	1	1	1	0	0	0	0	1	0	1	1	0	0	1	1	1
19	3	3	2	1	109	5	1	2	0	0	1	1	1	1	0	1	0	0	0	0	1	1	0	0	1	1	1
19	1	1	1	3	109	2	0	0	0	0	0	1	1	1	0	0	0	1	0	0	1	1	1	0	1	1	1
18	2	1	4	2	109	5	1	0	0	0	2	1	1	0	1	0	1	0	1	0	1	1	0	1	1	1	1
22	3	2	2	2	109	5	1	2	0	1	1	1	1	1	0	1	0	1	1	0	1	0	0	0	1	1	1
22	1	1	4	1	109	3	1	2	0	1	1	1	1	1	1	0	1	0	1	0	1	1	1	0	1	1	1
20	1	1	3	1	109	2	0	2	0	1	1	0	0	0	0	0	0	1	2	0	1	1	1	1	1	1	1
23	1	1	3	3	109	4	1	0	0	1	0	1	1	1	0	0	1	0	1	0	1	1	0	0	1	1	1
19	4	4	4	4	109	12	3	0	0	0	0	1	1	0	0	1	1		2		0	1	1	0	1	1	1
16	1	3	3	2	109	5	1	0	0	0	0	1	0	1	0	0	1		1		0	1	0	0	0	1	1
23	4	3	4	4	109	11	3	1	0	1	1	1	0	0	1	1	1	1	0	1	1	1	1	0	1	1	1
20	1	2	3	2	109	4	1	0	0	1	0	1	0	0	0	0	1	0	0	0	0	1	0	1	1	1	1
21	1	4	1	1	109	3	1	2	0	1	1	1	1	1	0	1	0	1	2	0	1	1	0	1	1	1	1
16	1	1	1	1	109	0	0	0	0	0	0	0	1	0	0	0	0	0	2	0	1	1	0	0	1	1	1
23	1	3	3	2	109	5	1	2	0	1	1	1	1	0	0	0	1	1	1	0	1	1	1	0	1	1	1
21	2	1	3	4	109	6	2	2	0	1	1	0	0	1	0	0	1	1	0	1	1	1	0	0	0	1	1
23	1	1	2	2	109	2	0	2	0	1	1	1	1	1	0	0	0		1		1	1	0	0	1	1	1
22	2	1	3	2	109	4	1	0	0	1	0	1	1	0	0	0	1		2		0	0	0	0	1	1	1
21	1	1	4	4	109	6	2	2	0	1	1	1	1	0	0	0	1		1		1	1	0	0	0	1	1
21	4	3	4	4	109	11	3	2	0	1	1	1	1	0	0	1	1		2		1	1	0	0	0	1	1
20	2	2	2	3	109	5	1	0	0	1	0	1	1	1	0	0	1	1	1	0	1	1	0	0	1	1	1
23	2	1	2	3	109	4	1	1	0	1	0	1	1	1	0	0	1	0	2	0	0	1	0	0	1	1	1
19	1	1	1	2	109	1	0	0	0	0	0	1	1	0	0	0	0	0	2	0	0	1	0	0	1	1	1
18	2	2	1	2	109	3	1	2	0	0	1	1	0	1	0	0	0	0	1	0	1	1	0	0	0	1	1
22	3	2	3	2	109	6	2	0	0	1	0	0	0	1	0	1	1	1	2	0	1	0	0	0	1	1	1
19	3	4	3	2	109	8	2	2	0	0	1	0	1	1	0	1	1	1	2	1	1	1	0	0	1	1	1
21	1	2	1	2	109	2	0	2	0	1	1	1	1	0	0	0	0	0	0	0	1	1	1	1	1	1	1
23	1	1	1	3	109	2	0	0	0	1	0	0	0	0	0	0	0		1		0	1	0	0	1	1	1
20	3	4	3	4	109	10	3	0	0	1	0	1	1	0	0	1	1	0	2	0	0	1	0	0	0	1	1
23	2	1	1	1	109	1	0	0		1	0	1	1	1	0	0	0	0	2	0	1	1	0	0	1	1	1
20	1	1	2	1	109	1	0	2	1	1	1	1	1	0	0	0	0	0	0	0	1	1	1	0	1	1	1
21	3	3	4	4	109	10	3	2	0	1	1	0	0	0	0	1	1	1	0	0	0	1	1	1	1	1	1
21	2	3	1	4	109	6	2	2	0	1	1	1	1	0	0	1	1		1		1	1	0	0	0	1	1
22	1	1	2	1	109	1	0	0	1	1	0	1	1	0	0	0	0	0	2	0	0	1	0	0	1	1	1
20	4	4	2	2	109	8	2	0	0	1	0	0	0	0	0	1	0	0	1	0	0	1	1	0	1	1	1
18	1	1	1	3	109	2	0	0	0	0	0	1	1	1	0	0	0		2		0	1	0	0	1	1	1
16	1	1	1	1	109	0	0	0	0	0	0	1	1	1	0	0	0		2		0	1	0	0	1	1	1
22	1	1	1	1	109	0	0	0	0	1	0	1	1	1	0	0	0		2		0	1	0	0	1	1	1
23	2	3	1	2	109	4	1	2	0	1	1	1	1	1	0	1	0	0	2	0	1	1	0	0	0	1	1
19	4	1	2	4	109	7	2	2	0	0	1	0	1	0	0	1	1	1	2	0	1	1	1	0	1	1	1
19	3	1	1	1	109	2	0	2	0	0	0	1	0	0	0	0	0	1	1	0	1	1	1	0	1	1	1
22	3	2	3	2	109	6	2	2	0	1	1	1	0	0	0	1	1	0	1	0	1	1	0	0	0	1	1
22	1	4	4	4	109	9	3	2	0	1	1	1	0	1	0	1	1	0	1	0	1	1	0	0	1	1	1
21	2	2	2	2	109	4	1	2	0	1	1	1	1	0	0	0	0	1	0	0	1	1	1	0	0	1	1
20	1	1	1	3	109	2	0	1	0	1	2	1	1	0	0	0	0	0	1	0	1	1	1	1	0	1	1
21	1	1	1	1	109	0	0	2	0	1	1	0	1	0	0	0	0	0	1	0	1	1	0	0	1	1	1
23	1	2	3	3	109	5	1	1	1	1	0	0	0	0	0	0	1		0		1	1	1	0	1	1	1
18	2	4	2	3	109	7	2	0	0	0	0	1	0	0	0	1	1	0	0	0	1	1	0	1	1	1	1
22	1	1	1	2	109	1	0	2	0	1	1	0	1	0	0	0	0	0	2	0	0	1	1	0	0	1	1
18	2	2	2	2	109	4	1	2	0	0	0	1	1	1	0	0	0		0		1	1	1	0	0	1	1
16	1	1	1	1	109	0	0	0	0	0	0	1	1	1	0	0	0		1		0	1	0	0	1	1	1
17	2	3	4	2	109	7	2	0	0	0	2	1	1	1	0	1	1		2		0	1	1	0	0	1	1
22	3	1	1	2	109	3	1	2	0	1	1	1	1	0	0	0	0	1	1	0	0	1	0	0	0	1	1
17	1	1	1	1	109	0	0	0	0	0	0	1	1	1	0	0	0		0		0	1	1	1	1	1	1
20	1	1	1	1	109	0	0	0	0	1	0	0	0	0	0	0	0	0	2	1	1	1	0	0	1	1	1
15	4	4	4	4	109	12	3	0	0	0	0	0	1	0	0	1	1	1	1	0	0	0	0	0	0	1	1
20	3	1	1	3	109	4	1	0	0	1	0	1	0	0	0	0	0	1	1	0	1	1	0	0	1	1	1
23	2	1	1	1	109	1	0	2	0	1	1	0	1	1	0	0	0		0		1	0	0	0	0	1	1
19	1	1	1	4	109	3	1	2	0	0	1	1	1	1	0	0	1	0	1	0	1	1	0	0	1	1	1
19	3	2	1	3	109	5	1	0	0	0	0	0	0	1	0	1	0		1		0	1	0	0	1	1	1
19	1	1	1	4	109	3	1	0	0	0	0	1	1	1	0	0	1	0	2	0	0	1	0	0	1	1	1
23	1	2	2	4	109	5	1	2	0	1	1	0	0	0	0	0	1	0	1	0	1	1	0	0	1	1	1
23	1	1	1	2	109	1	0	2	0	1	1	1	1	0	0	0	0	0	2	0	1	1	1	0	1	1	1
21	1	1	1	1	109	0	0	2	0	1	1	1	1	1	0	0	0	0	1	0	1	0	0	0	1	1	1
22	4	4	4	4	109	12	3	2	0	1	1	1	1	0	0	1	1	0	0	0	1	1	0	0	1	1	1
21	4	2	1	2	109	5	1	0	0	1	0	1	0	0	0	1	0	1	1	1	1	1	1	0	1	1	1
19	1	1	1	1	109	0	0	0	0	0	0	1	1	1	0	0	0		1		0	1	0	0	1	1	1
15	1	2	2	3	109	4	1	0	0	0	0	1	1	1	0	0	1		1		0	0	0	0	0	1	1
20	1	1	4	4	109	6	2	0	0	1	0	1	1	0	0	0	1		1		0	1	1	0	0	1	1
20	1	1	1	4	109	3	1	2	0	1	1	1	1	0	0	0	1		2		1	1	0	0	1	1	1
18	1	1	2	2	109	2	0	2	0	0	0	1	1	1	0	0	0	0	1	0	1	1	0	0	1	1	1
16	1	1	1	1	109	0	0	0	0	0	0	1	1	1	0	0	0		0		0	1	1	0	1	1	1
21	1	1	1	1	109	0	0	0	0	1	0	1	1	0	0	0	0		1		0	1	0	1	1	1	1
21	3	3	3	3	109	8	2	0	0	1	0	0	1	1	0	1	1	0	0	0	1	1	1	0	1	1	1
18	2	3	1	3	109	5	1	0	0	0	0	1	0	1	0	1	0	0	1	0	1	1	1	0	1	1	1
20	1	1	1	1	109	0	0	0	0	1	0	1	1	0	0	0	0	0	2	0	0	1	0	1	1	1	1
21	2	2	2	2	109	4	1	0	0	1	0	1	1	0	0	0	0		2		1	1	0	1	1	1	1
18	1	1	1	1	109	0	0	0	0	0	0	0	0	0	0	0	0		1		0	1	0	0	0	1	1
22	4	1	2	3	109	6	2	2	0	1	1	1	1	1	0	1	1	1	1	1	0	1	0	0	1	1	1
22	2	2	1	1	109	2	0	0	0	1	0	1	1	0	0	0	0	1	2	1	1	1	1	1	1	1	1
21	2	3	2	3	109	6	2	2	0	1	1	1	0	0	0	1	1		1		1	0	0	0	0	1	1
23	1	1	2	2	109	2	0	2	0	1	1	1	0	1	0	0	0	0	0	0	1	1	0	0	1	1	1
22	2	2	2	3	109	5	1	0	0	1	0	1	0	0	0	0	1	0	2	0	0	1	0	0	1	1	1
22	1	1	1	1	109	0	0	0	0	1	2	1	0	1	0	0	0	0	0	0	1	1	1	0	0	1	1
18	2	2	2	2	109	4	1	1	0	0	0	1	0	1	0	0	0	1	0	0	1	1	0	0	0	1	1
23	1	1	1	1	109	0	0	2	0	1	1	1	1	0	0	0	0	0	1	0	1	1	0	0	0	1	1
23	1	1	1	3	109	2	0	0	0	1	0	1	1	0	0	0	0	1	1	1	1	1	1	1	1	1	1
15	1	1	1	2	109	1	0	0	1	0	0	1	1	1	0	0	0		0		0	1	1	0	0	1	1
21	4	1	1	4	109	6	2	0	0	1	2	0	0	0	0	1	1	1	0	1	1	0	0	0	0	1	1
20	4	2	1	4	109	7	2	2	0	1	1	1	1	0	0	1	1	0	0	0	1	1	0	0	1	1	1
18	3	3	3	4	109	9	3	0	0	0	2	1	1	1	0	1	1	0	1	0	0	1	1	0	0	1	1
16	3	3	3	4	109	9	3	0	0	0	0	1	1	1	0	1	1	1	2	0	0	1	0	1	1	1	1
23	1	1	2	2	109	2	0	0	0	1	0	1	1	1	0	0	0	0	2	0	0	1	0	0	1	1	1
20	4	4	2	2	109	8	2	2	0	1	1	1	1	0	0	1	0	1	0	0	1	1	0	0	0	1	1
21	3	1	4	1	109	5	1	2	0	1	1	1	0	0	0	0	1	1	1	1	1	1	0	0	1	1	1
23	2	2	1	2	109	3	1	1	0	1	0	1	1	1	0	0	0	0	2	0	1	1	0	1	1	1	1
21	1	1	1	1	109	0	0	2	0	1	1	1	1	1	0	0	0	0	0	1	0	1	0	0	0	1	1
20	1	1	1	1	110	0	0	0	0	1	0	1	1	1	0	0	0		2		0	1	0	1	1	1	1
22	1	1	1	1	110	0	0	2	0	1	1	1	0	0	0	0	0	0	1	0	0	1	1	0	1	1	1
20	1	2	2	3	110	4	1	0	0	1	0	1	1	1	0	0	1	0	2	0	0	1	0	0	1	1	1
18	2	2	2	2	110	4	1	0	0	0	0	1	1	0	0	0	0	1	2	0	1	1	0	0	1	1	1
17	1	4	1	3	110	5	1	0	0	0	0	1	1	1	0	1	0		1		0	1	1	0	1	1	1
21	2	3	1	1	110	3	1	2	0	1	1	1	0	1	0	1	0	0	2	0	1	0	0	0	0	1	1
20	3	3	1	3	110	6	2	0	0	1	0	1	1	1	0	1	0	0	2	0	0	1	0	0	1	1	1
18	4	4	3	3	110	10	3	0	0	0	0	1	1	0	0	1	1	0	0	0	0	1	0	0	1	1	1
21	2	4	1	4	110	7	2	2	0	1	1	1	0	0	0	1	1	1	1	1	1	1	0	0	0	1	1
23	1	1	1	1	110	0	0	2	0	1	1	1	1	0	0	0	0	0	1	0	1	1	1	0	1	1	1
19	1	1	2	3	110	3	1	0	0	0	0	1	1	1	0	0	1		2		0	1	0	0	1	1	1
23	4	1	4	3	110	8	2	1	0	1	0	1	1	1	0	1	1	0	0	0	1	1	0	1	1	1	1
19	2	1	1	1	110	1	0	2	0	0	1	1	1	0	0	0	0		1		1	1	0	1	1	1	1
23	1	1	3	3	110	4	1	2	0	1	1	0	1	0	0	0	1	0	2	0	1	1	0	0	1	1	1
20	3	2	2	2	110	5	1	2	0	1	1	0	1	0	0	1	0	1	2	1	1	1	1	0	1	1	1
16	2	2	2	3	110	5	1	0	0	0	0	1	0	0	0	0	1	0	1	0	0	1	0	0	1	1	1
21	1	1	1	2	110	1	0	2	0	1	1	1	1	1	0	0	0		1		0	1	1	1	1	1	1
22	1	1	1	4	110	3	1	0	0	1	0	1	1	1	0	0	1	0	1	0	0	1	1	0	1	1	1
20	2	2	2	2	110	4	1	0	0	1	1	1	1	1	0	0	0		2		1	1	0	0	1	1	1
22	2	2	1	2	110	3	1	0	0	1	2	1	1	0	0	0	0	0	1	0	1	1	0	1	1	1	1
20	3	2	2	2	110	5	1	0	0	1	0	1	1	1	0	1	0	0	2	0	0	1	0	0	1	1	1
20	1	3	4	3	110	7	2	0	0	1	0	0	1	0	0	0	1	0	2	0	0	1	0	0	1	1	1
21	3	3	2	3	110	7	2	0	0	1	0	1	1	0	0	1	1	1	2	1	1	0	0	0	1	1	1
19	2	3	3	4	110	8	2	2	0	0	1	1	0	0	0	1	1	1	2	1	1	0	0	0	1	1	1
20	1	1	3	3	110	4	1	2	0	1	1	1	1	1	0	0	1	0	2	0	1	1	0	0	1	1	1
20	1	1	1	1	110	0	0	0	0	1	0	1	1	0	0	0	0	0	2	0	0	1	0	0	1	1	1
20	2	1	2	4	110	5	1	2	0	1	1	1	1	1	0	0	1	1	1	0	1	1	1	0	1	1	1
19	3	2	2	2	110	5	1	2	0	0	1	1	1	1	0	1	0	0	1	0	1	1	0	0	1	1	1
22	2	1	2	2	110	3	1	0	0	1	0	1	1	0	0	0	0	1	2	0	0	1	0	0	1	1	1
18	2	1	1	3	110	3	1	0	0	0	0	1	1	1	0	0	0		1		0	1	0	1	1	1	1
23	1	2	1	1	110	1	0	1	0	1	0	1	1	1	0	0	0	0	1	0	1	1	0	0	1	1	1
20	3	3	1	2	110	5	1	0	0	1	0	1	0	0	0	1	0		0		1	1	0	0	1	1	1
22	4	2	1	3	110	6	2	0	1	1	0	0	1	1	0	1	0	1	2	0	0	1	0	0	1	1	1
20	1	1	3	4	110	5	1	0	0	1	0	1	1	1	0	0	1	0	2	0	0	1	1	0	1	1	1
19	1	4	2	2	110	5	1	0	0	0	0	1	0	0	0	1	0	1	1	0	1	1	0	1	1	1	1
20	2	2	2	3	110	5	1	0	0	1	0	1	1	1	0	0	1		1		0	1	0	0	1	1	1
23	1	1	4	3	110	5	1	2	0	1	1	1	1	1	0	0	1	0	2	0	1	1	0	0	1	1	1
23	2	2	1	2	110	3	1	2	0	1	1	1	0	0	0	0	0		1		1	1	1	0	1	1	1
22	4	2	3	4	110	9	3	2	0	1	1	1	1	0	0	1	1	1	1	0	1	0	0	0	0	1	1
23	3	3	3	3	110	8	2	2	0	1	1	1	1	0	0	1	1	0	2	0	1	0	0	0	1	1	1
22	1	1	1	1	110	0	0	0	0	1	0	1	1	0	0	0	0	0	0	0	1	1	0	0	1	1	1
21	3	1	2	2	110	4	1	2	0	1	1	1	1	1	0	0	0		0		1	1	0	0	1	1	1
23	1	1	1	1	110	0	0	0	1	1	0	1	1	0	1	0	0	0	0	0	1	0	0	0	0	1	1
17	2	3	3	2	110	6	2	0	0	0	0	0	0	0	0	1	1	0	0	1	0	1	0	0	1	1	1
23	3	2	3	3	110	7	2	2	0	1	1	0	0	0	0	1	1		2		1	1	0	0	1	1	1
22	1	1	1	1	110	0	0	2	0	1	1	1	1	1	0	0	0		1		1	1	0	0	1	1	1
17	3	3	3	3	110	8	2	0	0	0	0	1	1	1	0	1	1	1	1	0	0	1	0	0	1	1	1
19	3	2	1	1	110	3	1	2	0	0	0	1	1	1	0	1	0		0		1	1	0	1	1	1	1
22	1	1	2	1	110	1	0	1	0	1	1	1	0	0	0	0	0		0		1	1	0	0	1	1	1
21	4	1	1	4	110	6	2	2	0	1	1	1	1	0	0	1	1	1	0	0	1	1	0	0	0	1	1
17	1	2	3	4	110	6	2	0	0	0	0	1	1	1	0	0	1		1		0	1	0	0	1	1	1
20	1	4	1	3	110	5	1	0	0	1	0	0	1	1	0	1	0		2		0	1	0	1	1	1	1
21	1	2	1	3	110	3	1	0	0	1	0	1	0	1	0	0	0	0	2	0	0	1	0	0	1	1	1
17	1	1	1	1	110	0	0	0	0	0	0	1	1	0	0	0	0		1		0	1	0	1	0	1	1
22	3	3	1	2	110	5	1	2	0	1	1	1	1	1	0	1	0	1	0	0	1	1	0	0	1	1	1
21	1	1	1	2	110	1	0	2	0	1	1	1	1	1	0	0	0	0	1	0	0	1	0	1	1	1	1
23	1	1	1	1	110	0	0	1	0	1	0	1	1	0	0	0	0	1	0	0	1	1	0	0	1	1	1
19	1	1	1	2	110	1	0	0	0	0	0	0	1	0	0	0	0		1		0	1	0	0	1	1	1
23	1	1	1	1	110	0	0	2	0	1	1	1	1	0	0	0	0		1		1	0	0	0	0	1	1
21	3	3	3	3	110	8	2	0	0	1	0	1	1	0	0	1	1	1	1	0	0	0	0	0	1	1	1
18	4	2	4	4	110	10	3	0	0	0	0	1	1	0	0	1	1	1	2	1	1	1	0	0	0	1	1
20	2	2	4	2	110	6	2	0	0	1	0	1	0	0	0	0	1	1	1	0	0	1	0	0	1	1	1
20	1	2	1	3	110	3	1	0	0	1	0	1	1	1	0	0	0	0	1	0	0	1	0	0	1	1	1
21	1	1	1	1	110	0	0	2	0	1	1	0	1	1	0	0	0	1	1	0	1	0	0	0	0	1	1
21	1	1	2	2	110	2	0	2	0	1	1	0	1	0	0	0	0	0	1	0	1	1	1	0	1	1	1
21	2	2	2	2	110	4	1	0	0	1	0	1	1	1	0	0	0	1	2	0	0	1	0	0	1	1	1
21	2	2	2	3	110	5	1	2	0	1	1	1	1	1	0	0	1	0	0	0	1	1	1	0	1	1	1
21	4	1	1	4	110	6	2	2	0	1	1	1	1	1	0	1	1	0	1	0	1	0	0	0	1	1	1
22	1	1	1	1	110	0	0	2	0	1	1	0	1	0	0	0	0		1		0	1	0	0	1	1	1
22	1	1	2	2	110	2	0	2	0	1	0	0	0	0	0	0	0		2		1	1	0	0	1	1	1
16	1	1	2	1	110	1	0	0	0	0	0	1	0	1	0	0	0		1		0	1	0	0	1	1	1
22	1	2	1	2	110	2	0	2	0	1	1	0	1	0	0	0	0	0	1	0	1	1	0	0	1	1	1
20	1	1	1	2	110	1	0	0	0	1	0	0	0	0	0	0	0	0	2	0	0	1	0	0	1	1	1
21	1	1	1	1	110	0	0	0	0	1	0	1	0	0	0	0	0		1		0	1	0	0	1	1	1
20	3	1	1	3	110	4	1	0	0	1	0	1	0	1	0	0	0	0	2	0	0	1	0	0	1	1	1
19	1	2	3	3	110	5	1	0	0	0	0	1	0	0	0	0	1	0	2	0	0	1	0	0	1	1	1
18	1	1	2	1	110	1	0	0	0	0	0	1	1	1	0	0	0		1		0	1	0	0	1	1	1
19	1	2	1	1	110	1	0	0	0	0	0	1	0	0	0	0	0		1		0	1	0	0	0	1	1
21	3	3	1	1	110	4	1	0	0	1	0	0	0	0	0	1	0	1	1	0	1	1	0	1	1	1	1
21	1	1	1	2	110	1	0	2	0	1	1	0	0	0	0	0	0	0	0	0	1	1	1	0	1	1	1
19	1	1	2	1	110	1	0	2	0	0	1	0	0	0	0	0	0		0		1	1	0	0	1	1	1
18	2	2	2	2	110	4	1	0	0	0	0	1	1	0	0	0	0	0	2	0	1	1	0	0	1	1	1
23	1	1	1	1	110	0	0	0	0	1	0	1	1	1	0	0	0		2		1	0	0	0	1	1	1
18	2	1	3	1	110	3	1	0	0	0	0	1	1	1	0	0	0	0	2	0	0	1	0	0	1	1	1
21	3	2	2	2	110	5	1	2	0	1	1	1	1	1	0	1	0		2		1	1	0	0	1	1	1
23	1	1	1	1	110	0	0	2	0	1	1	1	0	1	0	0	0		0		1	1	0	0	1	1	1
22	1	1	1	2	110	1	0	0	0	1	0	1	1	1	0	0	0		2		0	1	0	0	1	1	1
18	1	1	2	2	110	2	0	0	0	0	0	1	0	1	0	0	0		1		0	1	0	0	1	1	1
19	3	2	2	2	110	5	1	0	0	0	0	1	1	1	0	1	0	0	1	1	1	1	1	1	1	1	1
18	4	4	4	4	110	12	3	2	0	0	1	0	0	0	0	1	1		2		0	1	0	0	1	1	1
22	2	1	3	1	110	3	1	2	0	1	1	1	1	1	0	0	0	0	1	0	1	1	0	0	1	1	1
22	1	1	1	2	110	1	0	0	0	1	0	0	0	0	0	0	0	0	2	0	0	1	0	0	1	1	1
20	2	1	1	1	110	1	0	2	0	1	1	1	1	1	0	0	0		1		1	1	0	1	1	1	1
17	4	2	1	1	110	4	1	0	0	0	0	1	1	0	0	1	0	0	1	0	0	1	0	0	1	1	1
17	2	3	2	3	110	6	2	0	0	0	0	1	0	1	0	1	1		2		0	1	0	0	1	1	1
18	1	2	1	2	110	2	0	0	0	0	0	1	1	1	0	0	0		2		0	1	0	0	1	1	1
23	2	2	2	4	110	6	2	2	0	1	1	1	1	0	0	0	1	1	2	0	0	1	0	0	1	1	1
22	2	1	4	3	111	6	2	0	0	1	0	1	1	1	0	0	1	1	2	0	1	1	1	0	1	1	1
22	1	1	2	2	111	2	0	2	0	1	1	1	0	0	0	0	0	1	1	1	1	1	0	0	1	1	1
23	2	2	2	3	111	5	1	2	0	1	1	1	1	0	0	0	1	0	1	0	1	1	0	0	0	1	1
21	1	1	1	1	111	0	0	1	0	1	0	1	1	0	0	0	0	0	0	0	1	1	0	0	1	1	1
22	1	1	1	2	111	1	0	2	0	1	1	1	1	0	0	0	0	1	2	0	1	1	1	0	1	1	1
20	2	3	4	4	111	9	3	2	0	1	1	1	1	1	0	1	1	1	2	0	1	1	0	0	1	1	1
21	3	2	1	1	111	3	1	2		1	1	1	1	1	0	1	0		2		1	1	0	0	1	1	1
20	1	2	2	2	111	3	1	2	0	1	1	1	1	1	0	0	0	0	1	0	1	1	0	0	1	1	1
18	2	1	1	1	111	1	0	0	0	0	0	1	0	1	1	0	0	0	1	0	0	1	0	1	1	1	1
15	2	2	2	1	111	3	1	1	1	0	0	1	0	0	0	0	0	1	0	1	1	1	0	0	1	1	1
19	1	2	1	2	111	2	0	1	0	0	0	1	1	1	0	0	0		1		1	1	0	0	1	1	1
21	3	2	1	1	111	3	1	0	0	1	0	1	1	0	0	1	0		2		0	1	0	0	1	1	1
23	1	1	1	1	111	0	0	2	0	1	1	1	0	1	0	0	0	1	1	0	1	1	1	0	1	1	1
21	1	2	1	2	111	2	0	1	0	1	0	1	1	1	0	0	0	0	1	0	1	1	0	0	1	1	1
20	1	1	1	2	111	1	0	2	0	1	1	1	0	1	0	0	0	0	0	0	1	1	0	0	1	1	1
22	2	2	1	1	111	2	0	2	0	1	1	1	1	1	0	0	0	0	1	1	1	1	1	0	1	1	1
22	1	1	1	1	111	0	0	2	0	1	0	1	1	1	0	0	0	0	1	0	1	1	0	0	1	1	1
17	4	4	4	4	111	12	3	2	0	0	1	1	1	0	0	1	1	1	0	0	1	1	0	0	1	1	1
17	2	2	1	1	111	2	0	0	0	0	0	1	1	1	0	0	0	0	1	0	0	1	0	1	1	1	1
19	1	1	1	1	111	0	0	2	0	0	0	1	1	0	0	0	0	0	0	0	1	0	0	0	1	1	1
22	4	4	3	4	111	11	3	2	0	1	1	1	1	0	0	1	1	1	1	1	1	0	0	0	0	1	1
19	3	4	3	4	111	10	3	0	0	0	0	1	0	1	0	1	1	0	2	0	0	1	0	1	0	1	1
19	2	2	2	2	111	4	1	0	0	0	0	1	1	0	0	0	0		1		0	1	1	0	1	1	1
19	3	1	1	2	111	3	1	0	0	0	0	0	0	0	0	0	0	0	0	0	1	1	0	0	1	1	1
23	4	4	2	4	111	10	3	2	0	1	1	1	1	1	0	1	1	1	0	0	1	1	1	0	0	1	1
21	1	1	1	4	111	3	1	2	0	1	1	0	0	0	0	0	1		1		1	1	1	0	0	1	1
19	2	4	4	4	111	10	3	0	0	0	0	1	1	0	0	1	1	1	2	0	1	1	1	0	1	1	1
23	2	2	2	2	111	4	1	2	0	1	1	0	1	0	0	0	0	0	1	0	1	1	0	0	1	1	1
20	1	2	2	2	111	3	1	0	0	1	0	0	0	0	1	0	0		0		0	0	0	0	0	1	1
18	3	4	4	4	111	11	3	0	0	0	0	1	1	1	0	1	1		1		1	1	0	1	1	1	1
23	1	3	2	4	111	6	2	2	0	1	1	1	1	1	0	0	1		2		1	0	0	0	0	1	1
18	3	3	3	3	111	8	2	2	0	0	1	1	1	1	0	1	1	1	1	0	1	1	0	0	1	1	1
22	1	1	1	2	111	1	0	2	0	1	1	1	1	1	0	0	0	0	1	0	1	1	0	0	1	1	1
21	1	1	2	1	111	1	0	0	0	1	0	0	1	0	0	0	0		2		1	1	0	0	1	1	1
20	2	1	1	2	111	2	0	1	0	1	0	1	0	1	0	0	0		0		1	1	1	1	0	1	1
22	2	2	1	1	111	2	0	2	0	1	1	1	1	1	0	0	0	0	2	0	1	1	0	1	1	1	1
22	2	3	2	3	111	6	2	2	0	1	1	1	1	0	0	1	1	0	2	0	1	1	0	0	1	1	1
22	3	2	3	3	111	7	2	0	0	1	0	1	0	0	0	1	1		1		1	1	0	1	1	1	1
20	1	1	1	2	111	1	0	1	0	1	0	1	0	1	0	0	0		0		1	1	0	1	1	1	1
20	1	2	2	1	111	2	0	2	0	1	1	0	0	0	0	0	0	1	0	0	1	1	1	0	1	1	1
23	1	1	1	1	111	0	0	1	1	1	0	1	1	1	0	0	0	1	1	0	1	1	1	0	1	1	1
22	2	3	3	3	111	7	2	2	0	1	1	1	0	0	0	1	1		1		1	1	1	0	1	1	1
18	1	3	2	3	111	5	1	0	0	0	0	0	1	1	0	0	1	0	1	0	1	1	1	0	1	1	1
21	4	4	4	4	111	12	3	2	0	1	1	1	0	0	0	1	1	1	2	0	0	1	1	0	0	1	1
18	1	1	1	3	111	2	0	2	0	0	1	1	0	0	0	0	0		0		1	0	0	0	1	1	1
19	2	3	1	2	111	4	1	0	0	0	0	1	1	1	0	1	0		1		0	1	0	0	1	1	1
23	1	2	2	2	111	3	1	0	0	1	0	1	0	1	0	0	0	0	2	0	1	1	0	0	1	1	1
17	1	1	1	1	111	0	0	2	0	0	1	0	0	0	0	0	0	0	0	0	1	1	0	0	1	1	1
19	1	1	1	1	111	0	0	2	0	0	1	0	1	0	0	0	0	0	1	0	1	1	1	0	1	1	1
17	2	3	3	3	111	7	2	0	0	0	0	1	1	0	0	1	1		1		0	1	0	0	0	1	1
18	2	2	2	3	111	5	1	2	0	0	0	1	0	1	0	0	1		2		0	0	0	0	1	1	1
19	1	2	2	1	111	2	0	0	0	0	0	1	1	1	0	0	0	1	0	1	1	1	0	0	1	1	1
21	1	1	4	1	111	3	1	2	0	1	1	1	0	1	0	0	1	1	1	0	1	1	1	0	1	1	1
21	3	1	2	3	111	5	1	2	0	1	1	1	1	1	0	0	1	1	2	1	1	1	1	0	0	1	1
20	1	1	3	1	111	2	0	0	0	1	0	1	1	0	0	0	0	1	2	0	1	1	1	0	1	1	1
20	1	1	1	2	111	1	0	2	0	1	1	1	0	0	0	0	0	0	2	0	1	1	0	0	1	1	1
19	1	1	1	1	111	0	0	0	0	0	0	1	1	0	0	0	0		0		1	1	1	0	0	1	1
23	1	1	3	3	111	4	1	2	0	1	1	1	0	0	0	0	1	0	2	0	1	0	0	0	0	1	1
21	4	1	1	1	111	3	1	0	0	1	0	1	1	1	0	1	0		1		0	1	0	0	1	1	1
23	1	3	3	1	111	4	1	2	0	1	1	1	0	0	0	0	0		0		1	1	1	0	1	1	1
20	1	1	1	3	111	2	0	2	0	1	1	0	0	0	0	0	0		0		1	0	0	0	1	1	1
17	2	1	1	1	111	1	0	2	0	0	1	1	1	1	1	0	0	0	0	1	1	0	0	0	0	1	1
23	4	4	3	4	111	11	3	2	0	1	1	1	1	1	0	1	1		1		1	1	0	0	1	1	1
21	1	1	1	1	111	0	0	2	0	1	1	1	0	1	0	0	0	0	0	0	1	0	0	0	1	1	1
22	1	1	1	1	111	0	0	2	0	1	1	0	0	0	0	0	0		2		1	1	1	0	1	1	1
21	1	4	4	4	111	9	3	2	0	1	1	1	1	0	0	1	1	1	0	0	1	1	1	0	0	1	1
22	1	1	1	1	111	0	0	1	0	1	0	1	0	0	0	0	0		0		1	1	0	1	0	1	1
18	3	3	3	3	111	8	2	0	0	0	0	1	0	0	0	1	1	1	1	0	0	1	1	1	1	1	1
18	2	1	2	2	111	3	1	2	0	0	1	0	0	0	0	0	0		1		1	0	0	0	1	1	1
21	1	1	1	1	111	0	0	2	0	1	1	1	0	0	0	0	0	0	0	0	1	1	0	0	1	1	1
19	1	1	1	2	111	1	0	0	0	0	0	1	1	1	0	0	0	0	1	0	0	1	0	0	1	1	1
16	1	1	1	1	111	0	0	0	0	0	0	1	0	1	0	0	0		1		0	1	0	0	1	1	1
17	1	2	3	2	111	4	1	0	0	0	1	0	0	0	0	0	1		0		1	1	1	0	1	1	1
20	1	1	1	1	111	0	0	1	1	1	0	1	0	0	0	0	0		0		1	1	1	0	1	1	1
21	1	2	1	1	111	1	0	2	0	1	1	1	1	0	1	0	0	1	0	0	1	1	1	0	0	1	1
17	1	1	2	2	111	2	0	0	0	0	0	1	0	0	0	0	0		1		0	1	1	0	1	1	1
16	1	1	1	1	111	0	0	0	0	0	0	0	0	0	0	0	0		1		0	1	1	0	1	1	1
16	1	1	1	1	111	0	0	0	0	0	0	1	0	0	0	0	0		1		0	1	1	0	1	1	1
22	1	1	1	1	111	0	0	2	0	1	1	1	0	1	0	0	0	0	1	0	1	1	0	0	0	1	1
22	4	3	2	2	111	7	2	1	0	1	0	1	0	1	0	1	0	0	0	0	1	1	0	1	1	1	1
22	1	1	2	3	111	3	1	1	0	1	0	0	0	0	0	0	1	1	0	0	1	1	1	0	1	1	1
15	3	3	2	3	111	7	2	1	0	0	0	1	1	1	1	1	1	1	1	1	0	0	0	0	0	1	1
19	1	1	1	1	111	0	0	2	0	0	1	1	0	0	0	0	0		1		1	1	1	0	0	1	1
17	3	2	2	2	111	5	1	2	0	0	1	1	0	0	0	1	0	0	1	0	0	1	0	0	1	1	1
20	1	4	2	2	111	5	1	2	0	1	1	1	1	1	0	1	0	0	2	0	1	1	1	0	1	1	1
20	1	1	1	1	111	0	0	2	0	1	1	0	0	0	0	0	0	1	0	1	1	1	0	0	1	1	1
18	3	1	1	4	111	5	1	0	0	0	0	1	0	0	1	0	1	0	0	0	0	1	1	1	1	1	1
18	4	3	1	4	111	8	2	0	0	0	0	0	0	0	0	1	1		2		0	0	0	0	1	1	1
20	3	2	2	3	111	6	2	2	0	1	1	1	1	0	0	1	1	0	1	0	1	1	1	0	1	1	1
22	1	1	1	1	111	0	0	2	0	1	1	1	0	1	0	0	0	0	1	0	1	1	1	0	1	1	1
21	2	3	2	2	111	5	1	0	0	1	0	1	1	0	0	1	0		2		0	1	0	0	1	1	1
21	2	1	1	2	111	2	0	2	0	1	0	1	1	1	0	0	0	0	1	0	1	1	0	0	1	1	1
15	1	1	1	1	111	0	0	0	0	0	0	1	1	1	0	0	0		1		0	1	0	1	1	1	1
22	4	4	4	4	111	12	3	2	0	1	1	1	0	1	0	1	1		2		1	1	0	1	1	1	1
22	1	1	1	1	111	0	0	0	0	1	0	1	1	1	0	0	0	0	2	0	1	1	0	0	1	1	1
22	3	3	4	4	111	10	3	0	0	1	0	0	0	1	0	1	1	0	2	0	0	1	0	0	0	1	1
20	3	3	2	3	111	7	2	0	0	1	0	1	0	1	0	1	1	1	2	0	0	1	0	1	0	1	1
20	2	2	3	3	111	6	2	0	0	1	0	1	1	0	0	0	1		1		0	1	0	0	1	1	1
17	1	1	1	1	111	0	0	1	0	0	0	0	1	0	0	0	0	1	0	0	1	0	0	0	1	1	1
17	3	3	2	2	111	6	2	0	0	0	0	0	1	1	0	1	0	0	1	0	1	1	0	0	1	1	1
18	1	1	1	1	111	0	0	0	0	0	0	1	0	0	1	0	0		0		0	1	1	0	1	1	1
21	1	4	3	3	111	7	2	0	1	1	0	1	0	1	0	1	1	1	0	0	1	1	0	0	1	1	1
23	1	1	2	2	111	2	0	0		1	0	1	1	1	0	0	0	0	2	0	0	1	0	0	1	1	1
23	1	1	1	3	111	2	0	2	0	1	1	1	1	1	0	0	0	1	1	0	1	1	0	0	1	1	1
18	1	1	1	1	111	0	0	2	0	0	0	0	0	0	0	0	0	0	1	0	1	1	0	0	1	1	1
19	3	1	3	2	111	5	1	0	0	0	0	1	1	0	0	0	1	0	1	0	1	1	0	1	1	1	1
19	1	1	1	2	111	1	0	2	0	0	1	1	1	0	0	0	0		1		1	1	0	0	1	1	1
23	3	2	3	4	111	8	2	2	0	1	1	1	1	0	0	1	1		1		1	0	0	0	1	1	1
22	1	1	3	2	111	3	1	2	0	1	1	1	1	1	0	0	1	1	0	1	1	1	0	1	1	1	1
19	1	1	1	1	111	0	0	2	0	0	1	1	1	0	0	0	0		0		1	1	0	1	1	1	1
21	1	1	1	1	111	0	0	2	0	1	1	0	0	0	0	0	0	1	0	0	1	1	1	0	0	1	1
17	1	1	1	2	111	1	0	2	0	0	1	0	0	0	0	0	0	0	0	0	1	0	0	0	0	1	1
19	1	1	1	1	111	0	0	2	0	0	1	0	0	0	0	0	0	0	1	0	1	1	0	1	1	1	1
18	1	1	2	1	111	1	0	2	0	0	1	1	1	1	0	0	0	0	0	0	0	1	0	0	1	1	1
22	1	1	1	1	111	0	0	0	0	1	0	1	1	0	0	0	0		2		0	1	0	0	1	1	1
17	2	2	1	2	111	3	1	2	0	0	1	1	1	1	0	0	0		1		0	1	0	0	1	1	1
22	1	1	1	2	111	1	0	0	0	1	0	0	1	1	0	0	0		1		0	1	0	0	1	1	1
21	3	1	3	4	111	7	2	2	0	1	1	1	1	0	0	0	1	1	1	1	1	1	0	0	1	1	1
21	1	1	1	1	112	0	0	2	0	1	1	0	0	0	0	0	0		1		1	1	0	0	1	0	0
22	1	1	2	3	112	3	1	2	0	1	1	1	1	1	0	0	1	0	1	0	1	0	0	0	1	0	0
22	1	1	1	2	112	1	0	2	0	1	1	1	0	0	0	0	0	0	1	0	1	1	0	0	1	0	0
20	1	1	1	2	112	1	0	2	0	1	1	1	0	1	1	0	0		1		1	1	0	0	0	0	0
19	3	2	1	1	112	3	1	1	0	0	0	1	1	1	0	1	0		1		1	1	1	0	1	0	0
17	1	1	2	1	112	1	0	0	0	0	0	1	0	1	0	0	0	0	2	0	1	1	0	0	1	0	0
20	2	2	1	3	112	4	1	2	0	1	1	1	1	0	0	0	0		2		0	1	0	0	1	0	0
19	1	1	4	1	112	3	1	0	0	0	0	1	1	1	0	0	1	0	1	0	1	1	0	0	1	0	0
22	2	2	2	4	112	6	2	1	0	1	0	1	0	0	0	0	1	1	1	0	1	1	1	0	1	0	0
22	1	2	2	3	112	4	1	2	1	1	1	0	0	0	0	0	1	1	0	0	1	1	1	0	0	0	0
20	2	1	2	2	112	3	1	1	1	1	0	1	1	1	0	0	0	1	1	0	1	1	0	0	1	0	0
18	1	1	1	2	112	1	0	2	0	0	1	1	0	1	0	0	0		1		1	1	1	0	1	0	0
23	2	2	2	3	112	5	1	2	0	1	1	1	1	1	0	0	1	0	2	1	1	1	1	1	1	0	0
19	3	1	2	1	112	3	1	2	0	0	1	1	0	1	0	0	0		0		1	1	1	0	0	0	0
23	3	1	3	2	112	5	1	2	0	1	1	1	1	0	0	0	1	0	2	0	1	0	0	0	1	0	0
19	2	2	1	1	112	2	0	2	0	0	0	1	1	1	0	0	0		1		1	1	0	1	1	0	0
20	1	2	2	2	112	3	1	2	0	1	1	1	0	1	0	0	0	0	0	0	1	0	0	0	0	0	0
22	2	4	3	4	112	9	3	1	0	1	0	1	1	1	0	1	1	1	2	0	1	1	0	0	1	0	0
16	1	1	1	2	112	1	0	0	0	0	0	1	0	1	0	0	0	0	1	0	0	1	0	0	1	0	0
19	1	2	3	2	112	4	1	2	0	0	0	1	0	0	1	0	1		1		1	1	0	0	1	0	0
22	1	4	2	1	112	4	1	2	0	1	1	1	0	1	0	1	0	0	0	1	1	1	1	0	1	0	0
15	3	3	2	3	112	7	2	2	0	0	1	1	0	1	0	1	1	0	0	0	0	1	0	0	1	0	0
20	2	4	1	4	112	7	2	2	0	1	1	0	0	1	0	1	1	1	0	0	1	1	0	0	1	0	0
23	3	1	2	1	112	3	1	1	0	1	0	1	1	1	0	0	0	0	0	0	1	1	0	0	1	0	0
15	1	2	3	1	112	3	1	0	0	0	0	1	1	1	0	0	0	0	0	1	0	1	0	0	1	0	0
22	1	1	1	1	112	0	0	2	0	1	1	0	0	1	0	0	0	0	1	0	1	0	0	0	1	0	0
21	2	1	1	2	112	2	0	2	0	1	1	0	0	1	1	0	0	0	1	0	1	1	0	0	1	0	0
21	1	1	1	2	112	1	0	2	0	1	1	1	0	1	0	0	0	0	0	0	1	0	0	0	0	0	0
22	3	2	1	2	112	4	1	0	0	1	0	1	0	1	0	1	0	0	2	0	1	1	0	0	1	0	0
23	1	2	1	2	112	2	0	2	0	1	1	1	1	1	0	0	0	0	2	0	1	1	1	0	0	0	0
22	1	1	1	2	112	1	0	2	0	1	1	1	1	1	0	0	0	0	1	0	1	1	0	0	1	0	0
22	2	3	2	2	112	5	1	1	0	1	0	1	0	1	0	1	0	1	2	0	1	1	0	0	1	0	0
17	2	2	2	2	112	4	1	0	0	0	0	1	1	1	0	0	0	0	1	0	0	1	0	0	1	0	0
21	1	1	4	4	112	6	2	2	0	1	1	1	1	1	0	0	1	0	2	0	1	1	0	0	1	0	0
17	2	1	2	3	112	4	1	0	0	0	0	1	0	1	0	0	1	0	1	0	1	1	0	0	1	0	0
21	2	2	1	2	112	3	1	2	0	1	1	1	1	1	0	0	0	1	1	0	1	1	0	0	1	0	0
21	3	1	3	1	112	4	1	2	0	1	1	1	0	1	0	0	0	0	2	0	1	1	0	0	1	0	0
17	4	3	1	3	112	7	2	2	0	0	1	1	0	1	0	1	0	0	0	0	1	1	0	0	1	0	0
20	1	1	2	3	112	3	1	2	0	1	1	1	0	1	0	0	1	0	0	0	1	1	0	0	1	0	0
16	3	3	3	3	112	8	2	0	0	0	0	1	1	1	0	1	1		1		0	1	0	0	1	0	0
15	1	2	3	4	112	6	2	2	0	0	1	1	0	1	0	0	1	0	0	0	1	1	0	0	1	0	0
22	1	1	1	1	112	0	0	2	0	1	1	1	1	1	0	0	0	0	2	0	1	0	0	0	0	0	0
22	3	1	4	1	112	5	1	2	0	1	1	1	0	1	0	0	1	1	1	0	1	1	1	0	1	0	0
20	1	1	2	2	112	2	0	2	0	1	1	0	0	0	0	0	0	0	0	0	1	0	0	0	0	0	0
17	2	1	2	4	112	5	1	0	0	0	0	1	0	1	0	0	1	0	1	0	0	0	0	0	0	0	0
18	1	1	3	2	112	3	1	0	0	0	0	1	1	1	0	0	1		1		0	1	0	0	1	0	0
16	2	1	1	1	112	1	0	0	0	0	0	1	1	1	0	0	0	0	1	0	0	1	0	0	1	0	0
23	1	1	1	1	112	0	0	2	0	1	1	1	1	1	0	0	0	0	2	0	1	1	0	0	1	0	0
22	1	1	1	1	112	0	0	2	0	1	1	1	0	1	0	0	0	1	0	0	1	1	0	0	1	0	0
19	2	4	1	1	112	4	1	2	0	0	0	1	0	1	0	1	0	0	1	0	1	1	0	0	1	0	0
17	1	1	3	3	112	4	1	0	0	0	0	1	0	1	0	0	1		1		0	1	0	0	1	0	0
21	1	2	3	3	112	5	1	2	0	1	1	1	0	1	0	0	1	0	1	0	1	0	0	0	0	0	0
17	1	1	1	1	112	0	0	2	0	0	1	1	1	0	0	0	0	0	1	0	1	0	0	0	0	0	0
22	1	1	1	1	112	0	0	2		1	1	1	1	1	0	0	0	0	1	0	1	0	0	0	0	0	0
20	1	1	1	1	112	0	0	2		1	0	1	0	1	0	0	0	0	0	0	1	1	0	0	0	0	0
22	1	1	1	2	112	1	0	2	0	1	1	0	1	0	0	0	0	1	0	0	1	1	0	1	0	0	0
23	2	1	2	3	112	4	1	0		1	0	0	0	0	0	0	1	1	1	0	1	1	0	0	1	0	0
23	3	4	3	4	112	10	3	2	0	1	1	1	1	1	0	1	1	1	2	0	1	1	0	1	1	0	0
22	1	1	1	1	112	0	0	2	0	1	1	1	1	1	0	0	0	1	0	0	1	1	0	1	1	0	0
18	1	1	1	1	112	0	0	2	0	0	0	1	0	1	0	0	0	0	1	1	1	1	0	0	1	0	0
18	1	1	2	1	112	1	0	2	0	0	1	1	1	0	0	0	0	0	1	0	1	1	0	0	1	0	0
18	1	1	1	1	112	0	0	0	0	0	0	1	1	0	0	0	0		0		0	1	0	0	1	0	0
15	1	1	1	2	112	1	0	0	0	0	0	1	0	0	0	0	0	0	0	0	0	1	1	0	1	0	0
16	1	1	1	1	112	0	0	0	0	0	0	1	0	0	0	0	0		1		0	1	0	0	1	0	0
16	1	1	1	1	112	0	0	0	0	0	0	1	0	0	0	0	0	0	1	1	0	1	0	0	1	0	0
20	1	1	1	1	112	0	0	0	0	1	0	1	1	0	0	0	0	0	1	0	1	1	1	0	1	0	0
20	2	1	1	2	112	2	0	0	0	1	0	1	1	0	0	0	0	1	1	0	1	1	0	1	1	0	0
18	1	1	1	2	112	1	0	0	0	0	0	1	0	0	0	0	0	0	1	1	1	1	0	0	0	0	0
21	2	2	2	2	112	4	1	2		1	0	1	1	1	0	0	0	1	0	0	1	1	0	0	1	0	0
23	1	1	1	1	112	0	0	2	0	1	1	0	1	0	0	0	0	0	1	0	1	1	1	0	1	0	0
16	3	2	2	2	112	5	1	0	0	0	0	1	0	0	1	1	0	0	0	1	0	1	0	0	1	0	0
17	1	1	1	2	112	1	0	0	0	0	0	1	1	1	0	0	0	0	1	0	0	1	0	0	1	0	0
19	2	1	1	1	112	1	0	0	0	0	0	1	1	1	0	0	0		0		0	0	0	0	0	0	0
16	3	3	2	2	112	6	2	1	0	0	0	1	1	0	0	1	0	1	1	0	1	1	0	1	1	0	0
21	1	1	2	2	112	2	0	2	0	1	1	1	1	1	0	0	0	1	1	0	1	1	0	0	1	0	0
21	3	1	1	2	112	3	1	2	0	1	1	1	1	0	0	0	0	0	2	0	1	0	0	0	1	0	0
21	3	2	2	2	112	5	1	2	0	1	1	1	0	0	0	1	0	0	0	0	0	1	0	0	1	0	0
22	2	2	2	2	112	4	1	2	0	1	1	0	0	0	0	0	0	1	0	0	1	0	0	0	1	0	0
21	4	4	1	2	112	7	2	1	1	1	2	1	0	0	0	1	0	1	2	0	1	1	1	0	1	0	0
21	2	2	2	1	112	3	1	2	0	1	1	1	1	1	0	0	0	0	1	0	1	0	0	0	0	0	0
21	2	2	1	1	112	2	0	2	0	1	1	1	1	1	0	0	0	1	0	0	1	1	0	0	1	0	0
21	1	1	1	1	112	0	0	2	0	1	1	0	0	0	0	0	0	0	1	0	1	0	0	0	0	0	0
18	1	1	1	1	112	0	0	2	0	0	1	1	1	1	0	0	0	0	1	0	1	1	0	0	1	0	0
22	3	2	2	1	112	4	1	2	0	1	1	0	0	0	0	1	0		1		1	1	0	0	1	0	0
19	2	2	2	2	112	4	1	2	0	0	1	1	1	1	0	0	0		1		1	1	0	0	1	0	0
22	3	2	1	3	112	5	1	2	0	1	1	0	1	0	0	1	0		1		1	0	0	0	0	0	0
22	1	2	1	2	112	2	0	2	0	1	0	1	1	1	0	0	0	0	1	0	1	1	0	0	1	0	0
21	2	2	1	2	112	3	1	2	0	1	1	1	1	0	0	0	0	0	2	0	1	1	0	0	1	0	0
23	1	1	2	2	112	2	0	1	0	1	0	1	1	1	0	0	0	0	2	0	1	1	0	0	1	0	0
23	4	4	4	4	112	12	3	2	0	1	1	1	1	1	0	1	1	0	0	0	1	0	0	0	0	0	0
19	1	1	3	2	112	3	1	0	0	0	0	1	1	0	0	0	1	1	2	1	1	0	0	0	1	0	0
19	1	3	2	1	112	3	1	0	0	0	0	1	1	1	0	0	0	0	2	0	0	1	0	0	0	0	0
17	1	1	2	1	112	1	0	0	0	0	0	1	0	1	0	0	0	0	2	0	1	1	0	0	1	0	0
19	2	2	3	4	112	7	2	2	0	0	0	1	0	1	0	0	1	1	2	1	1	1	1	1	1	0	0
22	3	2	2	4	113	7	2	2	0	1	1	1	1	0	0	1	1	1	1	0	1	1	0	0	1	0	1
21	1	3	4	1	113	5	1	0	0	1	0	1	1	1	0	0	1	0	2	0	0	1	1	0	1	0	1
20	1	3	1	1	113	2	0	0	0	1	0	1	0	1	0	0	0	0	2	0	0	1	0	0	1	0	1
22	3	3	3	3	113	8	2	0	0	1	0	1	1	0	0	1	1	0	2	0	0	1	0	1	1	0	1
21	2	4	1	1	113	4	1	2	0	1	1	1	0	0	0	1	0		2		1	1	1	0	1	0	1
20	2	2	1	2	113	3	1	0	0	1	0	1	1	0	0	0	0		2		0	1	0	0	0	0	1
22	1	1	1	1	113	0	0	2	0	1	1	1	1	0	0	0	0		1		1	1	0	0	1	0	1
23	1	1	1	1	113	0	0	1	0	1	0	1	1	1	0	0	0	1	1	0	1	1	0	0	1	0	1
18	1	2	1	3	113	3	1	0	0	0	0	1	0	1	0	0	0		2		0	1	0	0	0	0	1
22	3	3	4	3	113	9	3	2	0	1	0	1	1	0	0	1	1	1	2	1	1	1	0	0	1	0	1
19	1	1	1	2	113	1	0	2	0	0	1	1	0	1	0	0	0	0	1	0	1	1	0	0	1	0	1
23	3	3	3	3	113	8	2	2	0	1	1	1	1	0	0	1	1	0	0	0	1	1	0	0	1	0	1
20	1	1	1	3	113	2	0	0	0	1	0	1	1	0	0	0	0		0		1	1	0	0	1	0	1
20	4	1	3	4	113	8	2	2	0	1	1	1	1	1	0	1	1	1	0	0	1	1	1	0	1	0	1
23	1	3	1	3	113	4	1	2	0	1	1	0	1	0	0	0	0		1		0	1	0	0	1	0	1
22	1	3	1	1	113	2	0	0	0	1	0	1	0	1	0	0	0		2		0	1	0	0	1	0	1
22	4	4	4	4	113	12	3	2	0	1	1	1	0	0	0	1	1		1		1	1	0	0	1	0	1
16	1	4	1	1	113	3	1	0	0	0	0	1	1	1	0	1	0		1		0	1	0	0	1	0	1
23	1	1	1	1	113	0	0	0	0	1	0	1	0	1	0	0	0	0	2	1	1	1	0	0	1	0	1
22	1	1	1	1	113	0	0	2	0	1	1	1	1	1	0	0	0	0	1	1	1	1	0	0	1	0	1
23	2	1	2	4	113	5	1	2	0	1	1	1	0	1	0	0	1		2		1	1	0	0	1	0	1
17	1	1	1	4	113	3	1	1	0	0	0	1	1	1	0	0	1		0		1	0	0	0	1	0	1
19	1	3	3	1	113	4	1	0	0	0	0	1	1	1	1	0	0	0	0	0	0	1	0	0	1	0	1
20	1	3	1	1	113	2	0	2	0	1	1	1	1	1	0	0	0	1	1	1	0	1	0	0	1	0	1
16	1	3	1	2	113	3	1	0	0	0	0	0	0	1	0	0	0	1	0	0	1	1	0	0	1	0	1
22	2	1	1	1	113	1	0	2	0	1	1	1	1	0	0	0	0	1	0	1	1	1	1	0	1	0	1
21	1	3	1	3	113	4	1	0	0	1	0	1	1	1	0	0	0		2		1	1	0	0	1	0	1
18	2	2	3	1	113	4	1	2	0	0	1	0	0	0	0	0	0		0		1	1	0	0	0	0	1
22	1	1	1	2	113	1	0	2	0	1	1	0	0	0	0	0	0	0	1	0	1	1	0	0	1	0	1
21	2	1	1	1	113	1	0	0	0	1	0	1	1	0	0	0	0		1		1	1	1	0	1	0	1
23	1	1	1	1	113	0	0	2	0	1	1	1	1	0	0	0	0		1		1	1	0	0	1	0	1
22	1	1	2	3	113	3	1	1	1	1	0	1	0	1	0	0	1	1	1	0	1	1	0	0	1	0	1
23	2	2	2	2	113	4	1	2	0	1	1	0	0	0	0	0	0	1	2	0	1	1	1	0	1	0	1
21	1	1	3	3	113	4	1	2	0	1	1	1	1	0	0	0	1	0	2	0	1	1	0	0	1	0	1
20	1	2	2	3	113	4	1	0	0	1	0	0	0	0	1	0	1	0	0	0	0	1	1	0	1	0	1
18	1	2	3	3	113	5	1	0	0	0	0	1	1	1	0	0	1	0	1	0	0	1	0	0	1	0	1
20	1	1	1	1	113	0	0	2	0	1	1	0	0	0	0	0	0		0		1	1	0	0	1	0	1
18	2	2	1	2	113	3	1	0	0	0	0	1	1	0	0	0	0	0	2	1	0	1	0	0	1	0	1
22	2	2	2	2	113	4	1	1	0	1	0	1	1	1	0	0	0		2		1	1	0	0	1	0	1
22	1	2	2	3	113	4	1	2	0	1	1	1	1	0	0	0	1		0		1	1	0	0	1	0	1
23	2	2	3	3	113	6	2	2	0	1	1	1	0	0	0	0	1	1	0	0	1	1	0	0	1	0	1
20	1	1	1	1	113	0	0	2	0	1	1	1	1	1	0	0	0	0	1	0	1	1	0	1	1	0	1
17	1	1	1	1	113	0	0	0	0	0	0	0	1	1	0	0	0	0	1	0	1	1	0	0	1	0	1
20	1	1	1	1	113	0	0	0	0	1	0	1	1	1	1	0	0	0	2	0	0	1	0	0	1	0	1
23	1	1	1	1	113	0	0	2	0	1	1	0	0	0	0	0	0	0	1	0	1	1	1	0	0	0	1
15	3	4	4	1	113	8	2	0	0	0	0	0	0	0	0	1	1	1	1	0	0	1	0	0	1	0	1
20	1	1	2	1	113	1	0	0	0	1	0	1	1	1	0	0	0	0	1	0	0	0	0	0	1	0	1
22	1	1	1	1	113	0	0	2	0	1	1	1	0	1	1	0	0	0	1	0	1	1	0	0	1	0	1
22	2	2	1	4	113	5	1	1	0	1	0	0	1	0	0	0	1	1	0	0	1	1	1	0	0	0	1
18	2	2	2	2	113	4	1	0	0	0	0	1	0	1	0	0	0		1		0	1	0	0	1	0	1
20	3	2	1	2	113	4	1	0	0	1	0	1	1	1	0	1	0		2		1	0	0	0	1	0	1
23	2	1	1	1	113	1	0	1	0	1	0	1	1	1	0	0	0	0	2	0	1	1	1	0	1	0	1
19	1	1	1	3	113	2	0	0	0	0	0	1	0	0	0	0	0		1		0	1	0	0	1	0	1
19	1	1	1	2	113	1	0	2	0	0	1	1	0	1	0	0	0	1	1	0	1	1	0	0	1	0	1
22	3	3	1	4	113	7	2	2	0	1	1	0	0	0	0	1	1	1	1	0	1	1	0	1	0	0	1
15	1	1	1	1	113	0	0	0	0	0	0	1	1	0	0	0	0		0		0	1	0	1	1	0	1
22	2	1	2	3	113	4	1	2	1	1	0	0	1	1	0	0	1		1		1	1	0	0	1	0	1
18	3	1	1	1	113	2	0	0	0	0	0	1	0	0	0	0	0	1	2	0	0	1	0	0	1	0	1
18	4	4	1	1	113	6	2	1	0	0	0	1	0	1	0	1	0	1	0	1	0	1	1	0	1	0	1
22	1	1	1	1	113	0	0	2	0	1	1	1	1	1	0	0	0	0	1	0	1	1	1	0	0	0	1
17	4	1	1	1	113	3	1	0	0	0	0	1	1	1	0	1	0		1		0	1	0	0	1	0	1
16	1	1	1	1	113	0	0	0	0	0	0	1	1	1	1	0	0		1		0	1	1	0	1	0	1
22	1	2	2	2	113	3	1	0	0	1	0	1	1	0	0	0	0	0	2	0	1	1	0	0	1	0	1
20	3	2	1	1	113	3	1	0	0	1	0	1	1	1	0	1	0		1		0	1	0	0	1	0	1
18	2	2	3	3	113	6	2	0	0	0	0	1	0	0	1	0	1		1		0	1	1	0	1	0	1
18	1	1	3	4	113	5	1	0	0	0	0	0	1	0	0	0	1		2		0	1	0	0	1	0	1
20	2	1	3	2	113	4	1	0	0	1	0	1	1	1	0	0	1	0	2	0	0	1	0	0	1	0	1
22	3	2	2	3	113	6	2	2	0	1	1	0	1	0	0	1	1	1	0	0	1	0	0	0	1	0	1
22	1	1	1	1	113	0	0	2	0	1	1	0	0	1	0	0	0		1		1	0	0	0	1	0	1
23	2	2	2	2	113	4	1	2	0	1	1	1	0	1	0	0	0	0	1	0	1	1	0	0	1	0	1
23	2	2	3	2	113	5	1	0	0	1	0	0	1	0	0	0	1	0	2	0	0	1	0	0	1	0	1
23	1	1	1	1	113	0	0	2	0	1	1	1	1	0	0	0	0		1		1	1	0	0	1	0	1
20	1	1	1	2	113	1	0	2	0	1	1	0	1	0	0	0	0	0	1	0	1	0	0	0	0	0	1
20	1	2	2	1	113	2	0	2	0	1	1	1	0	0	0	0	0		1		1	1	1	0	0	0	1
17	3	2	3	3	113	7	2	2	0	0	1	0	0	0	0	1	1	1	0	0	1	1	1	0	1	0	1
18	1	1	1	2	113	1	0	0	0	0	0	1	1	1	1	0	0		1		0	1	0	0	1	0	1
18	2	2	3	2	113	5	1	0	0	0	0	1	0	0	0	0	1	0	2	0	0	1	0	0	1	0	1
17	1	3	1	2	113	3	1	0	0	0	0	1	1	1	0	0	0		1		0	1	0	0	1	0	1
18	1	1	2	1	113	1	0	0	0	0	0	1	1	1	0	0	0		1		0	1	0	0	1	0	1
20	1	1	1	4	113	3	1	0	0	1	0	1	1	0	0	0	1	0	0	0	0	1	1	0	1	0	1
22	1	1	1	1	113	0	0	2	1	1	1	1	1	1	1	0	0		0		1	1	0	0	1	0	1
23	2	2	4	1	113	5	1	2	0	1	1	1	1	0	0	0	1		1		1	0	0	0	0	0	1
21	1	1	1	1	113	0	0	2	0	1	1	0	1	0	0	0	0		1		1	1	0	0	1	0	1
19	1	1	1	4	113	3	1	0	0	0	0	1	1	1	0	0	1		2		0	1	1	0	1	0	1
22	1	2	2	2	113	3	1	0	0	1	0	0	0	0	0	0	0		1		1	0	0	0	1	0	1
18	3	2	2	3	113	6	2	0	0	0	0	1	1	1	0	1	1		1		0	1	0	0	1	0	1
21	1	2	2	2	113	3	1	0	0	1	0	1	1	1	0	0	0		2		0	1	0	0	1	0	1
20	3	2	2	3	113	6	2	1	0	1	0	1	0	0	0	1	1		1		1	1	0	1	1	0	1
22	1	1	1	1	113	0	0	0	0	1	1	1	1	1	0	0	0	0	1	0	1	1	0	0	1	0	1
22	1	4	1	1	113	3	1	2	0	1	1	1	0	0	0	1	0	0	1	0	1	0	0	0	1	0	1
23	1	1	1	1	114	0	0	2	0	1	1	0	0	0	0	0	0	0	1	1	1	1	0	0	1	0	0
23	2	2	3	2	114	5	1	2	0	1	1	1	1	1	0	0	1	1	0	0	1	1	0	0	1	0	0
16	3	1	1	1	114	2	0	2	0	0	1	0	1	1	0	0	0	1	0	0	1	1	0	0	1	0	0
22	2	1	2	1	114	2	0	2	0	1	1	1	1	1	0	0	0	1	1	0	1	1	0	0	0	0	0
23	1	1	1	1	114	0	0	1	0	1	0	1	0	0	0	0	0	1	1	0	1	1	0	0	1	0	0
22	3	4	2	1	114	6	2	2	0	1	1	1	1	0	0	1	0	0	1	0	1	1	0	0	0	0	0
22	2	2	2	1	114	3	1	2	0	1	1	1	0	1	0	0	0	0	0	0	1	1	0	0	1	0	0
20	1	3	2	3	114	5	1	2	0	1	1	1	0	0	0	0	1	0	0	0	1	1	0	0	1	0	0
22	1	1	1	1	114	0	0	2	0	1	1	0	1	0	0	0	0	0	1	1	1	1	0	0	1	0	0
17	3	3	2	3	114	7	2	2	0	0	1	1	0	1	0	1	1	0	1	0	0	1	1	1	1	0	0
22	1	1	2	2	114	2	0	1	0	1	0	0	0	0	0	0	0	0	0	1	1	1	0	1	1	0	0
15	3	2	4	3	114	8	2	0	0	0	0	1	0	1	0	1	1	0	0	1	0	1	0	0	1	0	0
23	1	2	3	2	114	4	1	2	0	1	1	0	0	0	0	0	1	0	0	0	1	1	0	0	1	0	0
23	1	1	2	2	114	2	0	2	0	1	1	1	0	0	0	0	0	0	0	0	1	1	0	0	1	0	0
21	4	3	1	3	114	7	2	1	0	1	0	1	0	1	0	1	0	1	0	1	1	1	0	0	1	0	0
15	2	2	1	3	114	4	1	0	0	0	0	1	1	1	0	0	0	0	0	0	0	1	1	1	1	0	0
22	1	1	1	1	114	0	0	2	0	1	1	1	1	1	0	0	0	1	1	0	1	1	0	0	1	0	0
17	2	1	1	1	114	1	0	2	0	0	1	1	0	0	0	0	0	0	0	0	1	1	0	0	1	0	0
23	2	2	2	1	114	3	1	2	0	1	1	1	1	0	0	0	0	0	1	1	1	1	0	0	0	0	0
16	1	3	2	3	114	5	1	0	0	0	0	1	0	0	0	0	1	1	1	0	0	1	0	0	1	0	0
23	1	1	1	2	114	1	0	1	0	1	0	1	1	1	0	0	0	1	1	0	1	1	0	0	1	0	0
23	2	3	2	3	114	6	2	2	0	1	1	1	0	1	0	1	1	1	1	0	1	1	0	0	1	0	0
17	1	2	1	2	114	2	0	2	0	0	1	1	1	0	0	0	0	0	1	0	0	1	0	0	1	0	0
23	1	2	3	4	114	6	2	2	0	1	1	1	1	0	0	0	1	0	1	0	1	1	1	0	1	0	0
15	1	3	3	3	114	6	2	0	0	0	0	1	1	1	0	0	1	0	1	0	0	1	0	0	1	0	0
15	1	1	1	1	114	0	0	0	0	0	0	1	0	1	0	0	0		1		0	0	0	0	1	0	0
16	1	1	1	1	114	0	0	0	0	0	0	1	0	0	0	0	0	0	0	0	0	1	1	1	1	0	0
21	1	3	1	3	114	4	1	1	0	1	0	1	0	0	0	0	0	1	0	1	1	1	1	0	1	0	0
19	1	1	1	1	114	0	0	2	0	0	1	1	1	1	0	0	0	0	2	0	0	1	0	0	1	0	0
23	4	4	4	4	114	12	3	2	1	1	1	1	0	1	0	1	1	1	0	0	1	0	0	0	1	0	0
15	1	1	1	1	114	0	0	0	0	0	0	1	0	1	0	0	0		1		0	1	0	0	1	0	0
21	1	1	2	2	114	2	0	2	0	1	1	1	0	0	0	0	0	0	1	0	1	1	0	0	1	0	0
23	3	2	4	4	114	9	3	2	0	1	1	1	0	1	0	1	1	0	1	0	1	1	1	0	1	0	0
23	1	1	1	4	114	3	1	2	0	1	1	1	0	1	0	0	1	0	0	1	1	1	1	0	0	0	0
18	2	1	1	2	114	2	0	2	0	0	1	1	1	0	0	0	0	0	1	0	1	1	0	0	1	0	0
21	1	1	1	1	114	0	0	2	0	1	1	1	1	0	0	0	0	1	1	1	1	1	1	0	1	0	0
23	2	1	1	2	114	2	0	1	0	1	0	1	0	0	0	0	0	1	1	1	1	1	0	1	1	0	0
21	2	1	1	2	114	2	0	2	0	1	1	1	0	1	0	0	0	0	1	0	1	1	0	0	1	0	0
22	2	3	2	3	114	6	2	2	0	1	1	1	1	1	0	1	1		1		1	1	0	0	1	0	0
15	1	2	2	2	114	3	1	0	0	0	0	1	1	1	1	0	0	0	1	1	0	1	0	1	1	0	0
22	2	2	4	4	114	8	2	2	0	1	1	1	0	1	0	0	1	0	0	0	1	1	0	0	1	0	0
19	1	1	1	1	114	0	0	2	0	0	1	1	0	0	0	0	0	1	0	0	1	0	0	0	0	0	0
17	3	2	1	2	114	4	1	2	0	0	1	0	0	1	1	1	0	1	1	0	0	1	0	0	1	0	0
21	4	1	4	2	114	7	2	2	0	1	1	1	1	1	0	1	1	1	1	0	1	1	0	0	1	0	0
21	4	2	3	4	114	9	3	2	0	1	1	1	0	1	0	1	1	0	0	1	1	0	0	0	0	0	0
21	1	1	2	2	114	2	0	2	0	1	1	1	0	1	0	0	0	0	0	1	1	1	0	1	1	0	0
23	1	1	1	1	114	0	0	2	0	1	1	1	1	1	0	0	0	0	2	0	1	1	0	0	1	0	0
21	4	1	1	2	114	4	1	2	0	1	1	1	1	1	0	1	0	1	0	0	1	1	0	0	1	0	0
17	2	3	3	3	114	7	2	2	0	0	1	1	0	1	0	1	1	0	0	0	0	1	0	0	1	0	0
17	2	1	1	2	114	2	0	2	0	0	1	1	0	0	1	0	0	0	1	1	0	1	0	0	1	0	0
22	3	3	1	1	114	4	1	2	0	1	1	0	0	0	0	1	0		1		1	1	0	0	1	0	0
21	2	1	1	2	114	2	0	2	1	1	1	1	1	1	0	0	0	1	1	1	1	1	1	0	1	0	0
21	3	3	2	2	114	6	2	1	0	1	0	1	0	1	0	1	0	1	1	1	1	1	0	1	1	0	0
17	3	2	1	2	114	4	1	0	0	0	0	1	0	1	1	1	0	0	1	1	0	1	0	1	1	0	0
20	1	1	1	2	114	1	0	2	0	1	1	1	0	1	0	0	0	0	0	0	1	1	0	0	1	0	0
21	2	3	3	3	114	7	2	2	0	1	0	1	0	0	0	1	1	1	2	0	1	1	0	0	1	0	0
22	1	1	3	2	114	3	1	2	0	1	1	1	0	0	0	0	1	0	1	0	1	1	0	0	1	0	0
22	2	1	3	3	114	5	1	2	0	1	1	0	1	0	1	0	1	1	1	0	1	0	0	0	1	0	0
18	2	1	1	1	114	1	0	0	0	0	0	1	0	1	0	0	0	0	1	0	1	1	0	0	1	0	0
20	2	3	2	3	114	6	2	1	0	1	0	1	0	1	0	1	1	1	1	1	1	1	1	0	1	0	0
15	2	4	3	4	114	9	3	0	0	0	0	1	0	0	0	1	1	0	1	1	0	1	0	0	1	0	0
22	1	2	1	4	114	4	1	2	0	1	1	1	0	0	0	0	1	1	1	0	1	1	0	0	1	0	0
20	1	1	4	3	114	5	1	2	0	1	1	1	1	1	1	0	1	0	0	0	1	1	0	0	1	0	0
22	1	2	1	1	114	1	0	2	0	1	1	0	0	1	0	0	0	0	0	0	1	1	0	0	1	0	0
15	1	1	1	1	114	0	0	0	0	0	0	1	0	0	0	0	0	0	0	1	0	1	0	1	1	0	0
15	2	2	1	2	114	3	1	0	0	0	0	1	1	0	0	0	0		1		0	1	1	0	1	0	0
22	2	2	2	1	114	3	1	2	0	1	1	1	0	0	0	0	0	0	2	0	1	0	0	0	0	0	0
18	1	1	1	1	114	0	0	0	0	0	0	1	0	1	1	0	0	1	0	1	0	1	1	1	1	0	0
22	3	4	3	2	114	8	2	2	0	1	1	1	0	1	0	1	1	0	1	0	1	1	0	0	1	0	0
22	4	2	2	2	114	6	2	2	0	1	1	1	1	1	0	1	0	1	1	0	1	1	0	0	1	0	0
21	4	1	1	3	114	5	1	2	0	1	1	0	0	0	0	1	0	1	1	0	1	1	1	0	1	0	0
17	1	1	1	1	114	0	0	0	1	0	0	1	0	1	0	0	0	0	1	1	0	1	0	0	1	0	0
18	4	3	3	2	114	8	2	2	0	0	1	1	0	1	0	1	1	1	1	0	0	1	0	0	1	0	0
17	4	4	1	2	114	7	2	2	0	0	1	1	0	1	0	1	0	0	1	0	0	1	0	0	1	0	0
15	1	1	1	1	114	0	0	0	0	0	0	1	1	1	0	0	0	0	1	0	0	1	0	1	1	0	0
19	1	3	2	2	114	4	1	2	0	0	1	1	0	1	0	0	0	0	1	0	1	1	0	0	1	0	0
21	3	1	3	3	114	6	2	2	0	1	1	1	0	1	0	0	1	0	1	0	1	1	1	0	0	0	0
23	1	2	1	2	114	2	0	2	0	1	1	1	1	1	0	0	0	1	1	0	1	1	0	0	1	0	0
22	1	1	1	1	114	0	0	2	0	1	1	1	0	0	0	0	0	1	1	0	1	1	0	0	1	0	0
16	1	1	1	1	114	0	0	1	0	0	0	1	1	1	0	0	0	0	1	0	0	1	0	0	1	0	0
17	2	2	3	4	114	7	2	0	0	0	0	1	1	0	0	0	1	0	2	0	1	1	1	1	1	0	0
23	2	4	2	3	114	7	2	2	0	1	1	1	0	1	0	1	1	0	0	0	1	1	0	0	1	0	0
15	1	3	1	4	114	5	1	0	0	0	0	1	0	1	0	0	1	0	0	0	0	1	0	0	1	0	0
16	1	1	2	2	114	2	0	0	0	0	0	1	0	1	0	0	0	0	1	1	0	1	0	0	1	0	0
19	1	1	1	1	114	0	0	2	0	0	1	1	1	1	0	0	0	1	1	0	1	1	0	0	1	0	0
21	2	1	3	2	114	4	1	0	0	1	0	1	0	0	0	0	1	0	1	0	0	1	1	0	1	0	0
16	2	2	1	2	114	3	1	0	0	0	0	1	1	1	0	0	0		1		0	1	0	0	1	0	0
18	1	1	1	2	114	1	0	0	0	0	0	1	0	1	0	0	0	1	2	0	1	1	0	0	1	0	0
16	4	2	1	1	114	4	1	0	0	0	0	1	0	1	0	1	0		1		0	1	0	0	1	0	0
16	1	1	2	3	114	3	1	2	0	0	1	1	0	1	0	0	1	0	1	0	0	1	0	0	1	0	0
22	4	4	3	2	114	9	3	2	0	1	1	1	0	1	0	1	1	1	0	0	1	0	0	0	0	0	0
21	3	1	1	1	114	2	0	2	1	1	1	1	1	1	0	0	0	0	0	0	1	1	0	0	1	0	0
20	1	2	2	2	114	3	1	2	0	1	1	1	0	1	0	0	0	1	0	0	1	1	1	0	1	0	0
18	2	2	2	2	114	4	1	1	0	0	0	1	0	0	0	0	0	0	1	0	0	1	1	0	1	0	0
16	1	2	1	2	114	2	0	0	0	0	0	1	0	1	0	0	0	1	0	0	0	1	0	0	1	0	0
20	1	1	1	2	114	1	0	1	0	1	0	1	0	1	0	0	0	0	1	0	1	1	0	0	1	0	0
22	1	1	1	1	114	0	0	0	0	1	0	1	0	1	0	0	0		2		0	1	0	0	1	0	0
19	1	1	1	1	115	0	0	0	0	0	0	1	0	0	0	0	0		1		0	1	0	0	1	0	0
22	1	1	2	1	115	1	0	0	0	1	0	1	1	1	0	0	0	0	2	0	1	1	1	1	1	0	0
22	1	1	2	1	115	1	0	2	0	1	1	1	1	1	0	0	0	0	1	0	1	0	0	0	1	0	0
17	1	1	1	1	115	0	0	0	0	0	0	0	0	0	0	0	0		0		0	1	0	0	1	0	0
22	1	2	4	2	115	5	1	0	0	1	0	1	0	1	0	0	1	0	0	0	0	1	0	0	0	0	0
15	3	2	1	2	115	4	1	0	0	0	0	1	0	1	0	1	0	0	1	0	0	1	0	1	1	0	0
15	4	4	4	4	115	12	3	0	0	0	0	0	1	1	0	1	1		0		0	1	0	0	1	0	0
20	1	3	1	2	115	3	1	2	0	1	1	1	0	0	0	0	0	0	1	0	1	1	0	1	0	0	0
21	2	2	1	2	115	3	1	2	0	1	1	1	1	1	0	0	0	1	2	0	1	1	0	1	1	0	0
16	2	1	2	1	115	2	0	0	0	0	0	1	0	1	0	0	0	1	0	1	0	1	0	0	1	0	0
15	2	3	1	3	115	5	1	0	0	0	0	1	0	0	0	1	0	0	0	0	0	1	1	1	1	0	0
21	2	1	1	3	115	3	1	2	0	1	1	1	0	1	0	0	0	1	0	1	1	0	0	0	1	0	0
23	4	1	1	2	115	4	1	1	0	1	0	1	0	1	0	1	0	1	0	1	1	1	0	1	0	0	0
23	2	1	2	2	115	3	1	2	0	1	1	1	0	1	0	0	0	0	1	0	1	1	0	0	1	0	0
20	1	2	1	1	115	1	0	2	0	1	1	0	0	0	0	0	0	0	1	0	1	1	0	0	1	0	0
21	1	2	1	2	115	2	0	2	0	1	1	0	0	1	0	0	0	0	1	0	1	1	0	0	0	0	0
15	1	1	1	1	115	0	0	0	0	0	0	1	1	1	0	0	0		0		0	1	0	0	1	0	0
19	3	3	4	4	115	10	3	2	0	0	1	1	0	0	0	1	1	0	0	0	1	1	1	1	1	0	0
23	2	4	1	2	115	5	1	2	0	1	0	1	1	1	0	1	0	1	0	0	1	1	0	0	1	0	0
19	3	1	1	1	115	2	0	0	0	0	0	1	0	0	0	0	0	0	1	0	0	1	0	0	1	0	0
22	4	2	1	4	115	7	2	2	0	1	1	1	0	0	0	1	1	0	0	0	1	1	0	0	1	0	0
22	1	1	1	2	115	1	0	2	0	1	1	1	1	1	0	0	0	0	0	0	1	1	0	0	1	0	0
22	1	1	3	2	115	3	1	2	0	1	1	1	0	1	0	0	1	0	1	0	1	1	1	0	1	0	0
19	2	3	2	2	115	5	1	2	0	0	1	1	0	1	0	1	0	1	1	0	1	1	0	0	1	0	0
17	1	2	1	1	115	1	0	2	0	0	1	1	0	1	0	0	0	0	1	0	1	1	0	0	1	0	0
18	1	1	1	2	115	1	0	2	0	0	1	1	1	1	0	0	0	1	1	1	1	1	1	1	1	0	0
23	3	1	3	1	115	4	1	2	0	1	1	1	0	0	0	0	0	1	0	0	1	1	1	0	1	0	0
23	1	1	2	1	115	1	0	2	0	1	1	1	0	1	0	0	0	1	0	1	1	1	0	0	1	0	0
22	2	4	2	1	115	5	1	2	0	1	1	1	0	0	0	1	0	0	0	0	1	0	0	0	1	0	0
20	1	3	1	3	115	4	1	0	0	1	0	1	0	1	0	0	0	0	0	0	1	1	0	0	1	0	0
21	3	2	1	3	115	5	1	2	0	1	1	1	1	0	0	1	0	1	1	0	1	1	0	0	1	0	0
21	2	2	2	2	115	4	1	2	0	1	1	1	0	1	0	0	0	1	0	0	1	1	1	0	1	0	0
21	3	4	3	4	115	10	3	2	0	1	1	1	0	0	0	1	1	0	1	0	1	1	0	1	1	0	0
23	2	2	2	1	115	3	1	2	0	1	1	1	0	0	0	0	0	0	0	0	1	1	1	0	1	0	0
17	1	2	4	1	115	4	1	0	0	0	0	1	0	1	0	0	1	0	1	1	0	1	0	0	1	0	0
22	1	1	2	1	115	1	0	2	0	1	1	1	0	0	0	0	0	1	2	0	1	0	0	0	1	0	0
18	1	2	1	1	115	1	0	2	0	0	1	1	0	1	0	0	0	1	0	0	1	1	1	0	1	0	0
18	2	4	2	3	115	7	2	2	0	0	1	0	0	0	0	1	1	0	1	0	1	1	0	0	1	0	0
23	1	1	1	4	115	3	1	2	0	1	1	1	1	1	0	0	1	0	1	1	1	1	1	0	1	0	0
22	1	3	2	1	115	3	1	2	0	1	1	1	0	0	0	0	0	0	0	0	1	1	1	0	1	0	0
16	1	2	1	4	115	4	1	0	0	0	0	1	1	1	0	0	1	0	1	0	0	1	0	0	1	0	0
20	1	1	1	4	115	3	1	2	0	1	1	1	0	0	0	0	1	0	0	0	1	1	0	0	1	0	0
23	3	3	3	2	115	7	2	2	1	1	2	1	0	1	0	1	1	0	1	1	0	1	0	0	1	0	0
21	1	4	2	3	115	6	2	2	0	1	1	1	1	1	0	1	1	1	1	1	1	1	1	0	0	0	0
22	2	1	4	2	115	5	1	1	0	1	0	1	0	0	0	0	1	1	1	1	1	1	0	1	1	0	0
23	3	1	1	4	115	5	1	2	0	1	1	1	0	0	0	0	1	0	1	0	1	1	0	0	1	0	0
15	1	1	1	1	115	0	0	0	0	0	0	1	0	1	0	0	0		1		0	1	0	0	1	0	0
17	3	3	2	4	115	8	2	0	0	0	0	1	1	1	0	1	1		0		0	1	0	1	1	0	0
23	2	1	1	2	115	2	0	0	0	1	0	1	1	1	0	0	0	0	1	0	1	1	0	0	1	0	0
21	2	3	1	1	115	3	1	2	0	1	1	1	1	1	0	1	0	0	1	0	1	1	0	0	1	0	0
17	1	2	1	1	115	1	0	2	0	0	1	1	0	1	0	0	0	0	1	1	0	1	0	0	0	0	0
20	1	2	2	2	115	3	1	2	0	1	1	1	1	0	0	0	0	1	1	0	1	1	0	0	1	0	0
22	1	1	1	1	115	0	0	2	0	1	1	1	0	0	0	0	0	0	2	0	1	1	0	0	1	0	0
23	4	2	2	2	115	6	2	2	0	1	1	1	1	1	0	1	0	1	1	0	1	1	0	0	1	0	0
23	3	4	1	2	115	6	2	2	0	1	1	0	0	0	0	1	0	1	0	0	1	1	1	1	0	0	0
21	1	2	3	2	115	4	1	2	0	1	1	1	0	1	0	0	1	1	0	0	1	1	0	0	1	0	0
22	2	3	1	3	115	5	1	2	0	1	1	1	0	1	0	1	0	1	1	1	1	1	0	0	1	0	0
23	3	1	3	1	115	4	1	2	0	1	1	1	1	1	0	0	0	0	2	0	1	1	0	0	1	0	0
21	2	1	3	2	115	4	1	1	0	1	0	0	1	1	0	0	1	1	1	0	1	1	1	0	1	0	0
17	1	2	4	2	115	5	1	2	0	0	1	1	1	1	0	0	1	0	1	1	1	1	0	0	1	0	0
23	3	3	2	3	115	7	2	2	0	1	1	1	0	0	0	1	1	0	1	0	1	1	0	0	1	0	0
21	3	3	4	1	115	7	2	2	0	1	1	1	1	0	0	1	1	0	1	0	1	1	1	0	1	0	0
23	3	2	3	3	115	7	2	2	1	1	1	1	0	0	0	1	1	0	0	0	1	1	1	0	1	0	0
21	1	1	3	3	115	4	1	0	0	1	0	1	0	0	0	0	1	0	2	1	1	1	1	0	1	0	0
20	1	4	4	2	115	7	2	2	0	1	1	1	1	1	0	1	1	0	2	0	0	1	0	0	1	0	0
23	4	3	2	1	115	6	2	2	0	1	1	1	0	1	0	1	0	1	0	0	1	1	1	0	1	0	0
23	4	3	1	2	115	6	2	2	0	1	1	1	1	0	0	1	0	0	0	0	1	1	0	0	1	0	0
15	1	1	3	1	115	2	0	0	0	0	0	1	0	1	0	0	0	0	0	1	0	1	0	0	1	0	0
17	1	1	1	1	115	0	0	0	0	0	0	1	0	0	1	0	0	0	0	0	0	1	0	0	1	0	0
23	2	3	4	1	115	6	2	2	0	1	0	1	0	1	0	1	1	0	2	0	1	1	0	0	1	0	0
20	3	3	2	3	115	7	2	2	0	1	1	1	0	1	0	1	1	1	2	0	0	1	0	0	1	0	0
21	1	1	1	2	115	1	0	1	0	1	0	1	0	1	0	0	0	0	2	0	1	1	0	1	1	0	0
21	2	3	2	3	115	6	2	2	0	1	1	1	0	1	0	1	1	0	2	0	1	1	0	0	1	0	0
19	1	2	3	2	115	4	1	0	0	0	0	1	0	1	0	0	1	1	2	1	1	1	0	0	1	0	0
22	1	1	2	1	115	1	0	2	0	1	1	1	1	1	0	0	0	0	1	0	1	0	0	0	1	0	0
21	2	3	2	2	115	5	1	0	0	1	0	1	0	1	0	1	0	0	2	0	0	1	0	0	1	0	0
17	1	1	3	1	115	2	0	2	0	0	0	1	0	0	0	0	0	0	0	0	0	1	0	0	1	0	0
23	1	4	2	1	115	4	1	0	0	1	0	1	0	1	1	1	0	1	1	0	1	1	1	0	1	0	0
20	2	2	3	2	115	5	1	2	0	1	1	1	1	1	0	0	1	0	0	0	1	1	0	0	1	0	0
21	1	1	1	2	160	1	0	0	0	1	0	1	0	0	0	0	0	0	1	1	1	1	1	0	1	0	1
23	1	1	1	1	160	0	0	2	0	1	1	1	0	0	0	0	0	0	1	0	1	1	0	0	1	0	1
17	4	1	1	1	160	3	1	2	0	0	1	1	0	1	1	1	0	1	0	0	0	1	0	0	1	0	1
21	2	3	1	3	160	5	1	2	0	1	1	0	1	0	0	1	0	0	0	0	1	0	0	0	0	0	1
23	2	1	2	2	160	3	1	2	0	1	1	1	1	1	0	0	0	0	0	1	1	1	0	0	1	0	1
19	1	1	1	1	160	0	0	2	0	0	1	1	0	0	0	0	0	1	0	0	1	1	0	0	1	0	1
18	1	3	1	1	160	2	0	2	0	0	1	1	0	0	0	0	0	0	1	0	1	1	0	0	1	0	1
19	4	2	2	2	160	6	2	0	0	0	0	1	0	0	1	1	0	1	1	1	1	1	0	0	1	0	1
23	1	2	2	2	160	3	1	2	0	1	1	1	0	0	0	0	0	1	0	0	1	1	1	0	1	0	1
22	1	1	1	1	160	0	0	2	0	1	1	1	0	0	0	0	0	0	1	0	1	1	0	0	1	0	1
21	1	1	1	4	160	3	1	2	0	1	1	1	0	1	0	0	1	0	1	0	0	1	0	0	1	0	1
20	2	3	1	2	160	4	1	0	1	1	0	1	0	0	0	1	0	0	0	0	1	1	0	1	1	0	1
20	2	1	2	2	160	3	1	2	0	1	1	1	1	0	0	0	0	1	1	0	1	1	1	0	1	0	1
21	2	3	3	3	160	7	2	2	0	1	1	1	0	1	0	1	1	0	1	0	1	1	0	0	1	0	1
22	1	1	1	1	160	0	0	2	0	1	1	0	1	0	0	0	0	0	0	0	1	0	0	0	0	0	1
23	3	2	2	2	160	5	1	1	0	1	0	0	0	0	0	1	0	0	2	0	1	1	0	0	1	0	1
20	1	2	2	3	160	4	1	2	0	1	1	1	0	0	0	0	1	0	1	1	1	1	0	0	1	0	1
22	1	2	3	4	160	6	2	2	0	1	1	1	1	0	0	0	1	1	0	0	1	1	1	1	1	0	1
18	4	4	3	2	160	9	3	2	0	0	1	1	0	0	0	1	1	0	1	0	1	1	0	0	1	0	1
22	3	1	3	4	160	7	2	0	0	1	0	0	1	0	0	0	1	1	1	0	1	1	0	0	1	0	1
19	2	2	2	2	160	4	1	2	0	0	1	1	0	0	0	0	0	0	1	0	1	1	0	0	1	0	1
16	1	1	1	2	160	1	0	2	0	0	1	1	0	0	1	0	0	1	1	0	1	1	0	0	1	0	1
18	4	4	1	4	160	9	3	0	0	0	0	1	0	1	0	1	1		2		0	1	0	0	1	0	1
23	3	2	1	3	160	5	1	0	0	1	0	1	0	0	0	1	0	0	1	0	1	1	0	0	1	0	1
23	3	2	3	3	160	7	2	0	0	1	0	1	0	0	0	1	1	1	1	0	1	1	0	0	1	0	1
19	3	1	1	2	160	3	1	0	0	0	0	1	0	1	0	0	0	1	0	0	0	1	0	0	1	0	1
17	1	1	1	1	160	0	0	2	0	0	0	1	0	1	0	0	0	0	1	0	0	1	0	0	1	0	1
16	1	1	1	2	160	1	0	2	0	0	1	1	0	0	0	0	0	0	0	0	0	0	0	0	0	0	1
22	3	3	4	3	160	9	3	2	0	1	1	1	0	1	0	1	1	1	2	0	1	1	0	0	1	0	1
23	1	1	1	1	160	0	0	0	0	1	0	1	1	0	1	0	0	0	1	1	1	1	0	0	1	0	1
20	1	1	1	1	160	0	0	1	0	1	0	1	1	1	0	0	0	1	1	1	1	1	0	0	1	0	1
16	1	1	1	1	160	0	0	0	0	0	0	1	0	0	0	0	0		1		0	1	0	0	1	0	1
21	1	2	1	2	160	2	0	2	0	1	0	1	0	1	0	0	0	1	1	0	1	0	0	0	0	0	1
17	1	2	2	2	160	3	1	2	0	0	1	1	0	0	0	0	0	1	1	0	0	1	0	0	1	0	1
16	2	4	2	2	160	6	2	2	0	0	1	1	0	1	0	1	0	1	0	1	0	1	1	0	1	0	1
22	1	1	2	1	160	1	0	2	0	1	1	1	0	0	0	0	0	1	0	0	1	1	0	0	1	0	1
18	3	3	3	3	160	8	2	2	0	0	1	1	0	0	0	1	1	0	1	0	1	0	0	0	0	0	1
19	1	1	3	2	160	3	1	2	0	0	1	1	0	0	0	0	1	0	1	0	1	1	0	0	1	0	1
22	3	1	4	1	160	5	1	2	0	1	1	1	0	0	1	0	1	0	0	0	1	1	0	0	1	0	1
21	4	3	1	2	160	6	2	2	0	1	1	1	0	0	1	1	0	1	1	0	1	0	0	0	0	0	1
21	2	3	2	2	160	5	1	2	0	1	1	1	0	0	1	1	0	0	0	1	1	1	0	0	1	0	1
15	1	1	1	1	160	0	0	0	0	0	0	1	0	0	0	0	0		1		0	1	0	0	1	0	1
15	3	1	2	3	160	5	1	0	0	0	0	1	0	0	1	0	1		1		0	1	0	0	1	0	1
23	2	1	2	2	160	3	1	2	1	1	1	1	0	0	0	0	0	0	1	0	1	1	0	0	1	0	1
18	1	1	1	1	160	0	0	2	0	0	1	1	0	0	0	0	0	0	0	0	1	1	0	0	1	0	1
21	2	1	2	3	160	4	1	0	0	1	0	1	0	0	0	0	1	0	0	1	0	0	0	0	1	0	1
20	1	1	1	4	160	3	1	2	0	1	1	1	0	1	0	0	1	0	0	0	0	1	0	0	1	0	1
16	2	2	2	2	160	4	1	0	0	0	0	0	0	0	0	0	0		1		0	1	0	0	1	0	1
20	3	3	1	1	160	4	1	1	0	1	0	1	1	0	0	1	0	1	0	1	1	1	0	0	1	0	1
23	1	1	1	2	160	1	0	2	0	1	1	1	0	0	0	0	0	0	1	0	1	1	0	0	1	0	1
15	3	3	3	4	160	9	3	0	0	0	0	1	0	0	0	1	1		0		0	1	0	0	1	0	1
15	3	4	1	3	160	7	2	0	0	0	0	1	0	0	0	1	0		0		0	1	0	0	1	0	1
15	1	1	1	2	160	1	0	0	0	0	0	1	1	1	0	0	0		1		0	1	0	0	1	0	1
16	1	3	1	1	160	2	0	0	0	0	0	1	0	0	0	0	0		1		0	1	0	0	1	0	1
23	1	1	1	1	160	0	0	2	0	1	1	1	0	1	0	0	0	0	0	1	1	0	0	0	0	0	1
19	2	1	3	2	160	4	1	0	0	0	0	1	0	0	0	0	1	0	2	0	0	1	0	0	1	0	1
16	2	1	1	2	160	2	0	0	0	0	0	1	0	1	0	0	0	0	1	0	0	1	0	0	1	0	1
19	1	2	1	1	160	1	0	0	0	0	0	1	0	0	0	0	0		1		0	1	0	0	1	0	1
19	2	2	3	2	160	5	1	2	0	0	1	1	0	0	0	0	1	0	0	0	1	0	0	0	1	0	1
17	2	1	1	2	160	2	0	2	0	0	1	1	0	0	0	0	0	0	0	1	0	1	0	0	1	0	1
17	2	3	1	1	160	3	1	0	0	0	0	1	0	0	0	1	0	0	1	1	0	1	0	0	1	0	1
18	1	1	1	1	160	0	0	0	0	0	0	1	0	1	0	0	0	0	0	0	0	1	0	0	1	0	1
23	3	3	3	2	160	7	2	1	0	1	0	1	1	0	0	1	1	1	1	0	1	0	0	0	0	0	1
19	2	2	1	4	160	5	1	2	0	0	1	0	0	0	0	0	1	0	0	0	1	0	0	0	0	0	1
20	1	1	1	1	160	0	0	2	0	1	1	1	1	0	0	0	0	0	1	0	1	0	0	0	1	0	1
17	1	2	2	2	160	3	1	0	0	0	0	1	0	0	0	0	0	1	0	0	1	1	0	0	1	0	1
17	1	3	4	4	160	8	2	0	0	0	0	1	0	1	0	0	1		1		0	1	0	0	1	0	1
15	1	1	4	1	160	3	1	0	0	0	0	1	1	0	0	0	1		0		0	1	0	0	1	0	1
20	1	1	2	2	160	2	0	2	0	1	1	1	0	0	0	0	0	0	0	0	0	1	0	0	1	0	1
18	2	2	1	2	160	3	1	2	0	0	1	1	0	0	0	0	0	0	0	0	0	1	0	0	1	0	1
17	2	1	1	3	160	3	1	2	0	0	1	1	0	0	0	0	0	0	0	1	0	0	0	0	0	0	1
21	1	1	1	2	160	1	0	2	0	1	1	1	0	1	0	0	0	1	0	0	1	0	0	0	0	0	1
18	1	1	1	1	160	0	0	2	0	0	1	1	0	1	0	0	0	0	0	0	1	1	0	0	1	0	1
18	1	1	1	1	160	0	0	2	0	0	1	1	0	0	0	0	0	0	1	0	0	0	0	0	0	0	1
20	1	1	1	2	160	1	0	0	0	1	0	1	0	0	0	0	0	0	1	0	0	1	0	1	1	0	1
21	3	2	2	2	160	5	1	2	0	1	1	1	0	0	0	1	0	0	2	0	1	1	0	0	1	0	1
22	1	1	1	1	160	0	0	1	0	1	0	1	0	0	0	0	0	0	0	0	1	0	0	0	1	0	1
23	4	3	1	1	160	5	1	2	0	1	1	1	0	0	0	1	0	0	0	0	1	0	0	0	0	0	1
23	2	4	4	3	160	9	3	0	0	1	0	1	0	0	0	1	1	0	1	0	1	1	0	0	1	0	1
16	1	1	1	2	160	1	0	0	0	0	0	1	0	1	0	0	0		0		0	1	0	0	1	0	1
22	2	1	1	1	160	1	0	2	0	1	1	1	0	1	0	0	0	1	0	0	1	1	1	0	1	0	1
22	1	3	1	1	160	2	0	2	0	1	1	1	0	1	0	0	0	0	1	0	1	1	0	0	1	0	1
17	1	1	1	1	160	0	0	0	0	0	0	1	0	0	0	0	0	0	1	0	1	0	0	0	1	0	1
17	2	3	3	3	160	7	2	2	0	0	1	1	0	0	0	1	1	0	1	0	1	1	0	0	1	0	1
22	4	3	1	3	160	7	2	2	0	1	1	1	0	0	0	1	0	0	1	0	1	0	0	0	1	0	1
18	1	1	2	2	160	2	0	2	0	0	1	1	0	0	0	0	0	0	0	0	1	0	0	0	1	0	1
17	1	1	1	1	160	0	0	2	0	0	1	1	0	1	1	0	0	0	0	1	1	1	0	0	1	0	1
21	1	4	2	2	160	5	1	2	0	1	1	1	0	1	1	1	0	1	1	0	1	1	0	0	1	0	1
17	2	2	1	1	160	2	0	2	0	0	1	1	0	1	0	0	0	1	0	0	0	1	0	0	1	0	1
22	1	4	4	3	160	8	2	2	0	1	1	1	0	0	0	1	1	1	0	0	1	1	1	1	1	0	1
23	1	1	1	2	160	1	0	2	0	1	1	1	1	0	0	0	0	0	1	0	1	0	0	0	0	0	1
20	2	1	1	1	160	1	0	1	0	1	0	1	1	1	0	0	0	0	2	0	1	1	0	1	0	0	1
17	1	1	1	2	160	1	0	2	0	0	1	1	0	1	1	0	0	0	1	0	1	1	0	0	1	0	1
21	1	1	1	3	160	2	0	2	0	1	1	1	0	0	0	0	0	0	1	0	1	1	0	0	1	0	1
19	2	2	1	1	160	2	0	0	0	0	0	1	1	1	0	0	0	0	1	1	1	1	0	0	1	0	1
16	1	2	3	1	160	3	1	2	0	0	1	1	1	1	0	0	0	0	0	0	0	1	0	0	1	0	1
16	1	1	1	2	160	1	0	2	0	0	1	1	0	1	0	0	0	0	0	0	0	1	0	0	1	0	1
22	3	3	1	4	160	7	2	2	0	1	1	1	0	1	0	1	1	0	0	0	1	1	1	1	0	0	1
22	2	2	1	1	160	2	0	2	0	1	1	1	0	1	0	0	0	0	1	0	1	1	0	0	1	0	1
20	2	3	3	4	160	8	2	2	0	1	1	1	0	0	0	1	1	1	0	0	1	0	0	0	0	0	1
23	2	1	1	4	170	4	1	2	0	1	2	0	1	0	0	0	1	0	2	0	1	1	0	1	0	1	1
23	1	1	1	3	170	2	0	2	0	1	1	1	0	1	0	0	0	0	0	0	1	1	1	0	1	1	1
22	1	1	1	1	170	0	0	1	0	1	0	1	0	1	0	0	0	1	2	1	1	1	1	0	1	1	1
15	4	3	3	4	170	10	3	0	0	0	0	1	0	1	1	1	1	1	1	1	0	1	0	0	1	1	1
16	3	2	4	3	170	8	2	0	0	0	0	0	0	0	0	1	1		1		0	1	0	1	1	1	1
20	1	1	2	3	170	3	1	2	0	1	1	0	1	1	1	0	1	1	1	0	1	1	0	0	1	1	1
17	1	2	1	2	170	2	0	0	0	0	0	1	0	1	0	0	0	0	0	0	1	1	1	1	1	1	1
20	1	1	2	2	170	2	0	2	0	1	0	1	0	1	0	0	0	0	1	0	1	1	0	0	1	1	1
21	4	3	1	1	170	5	1	2	0	1	1	1	0	1	0	1	0	1	0	0	1	1	1	0	0	1	1
23	4	4	4	3	170	11	3	2	1	1	1	0	1	0	0	1	1	1	2	0	1	1	1	0	1	1	1
23	3	3	3	3	170	8	2	2	1	1	1	1	1	1	0	1	1	1	2	0	1	1	0	0	1	1	1
23	1	1	4	2	170	4	1	2	0	1	1	1	0	1	0	0	1	0	2	0	0	1	0	0	1	1	1
20	2	1	2	2	170	3	1	0	0	1	0	0	1	1	0	0	0	1	2	0	0	1	1	0	1	1	1
19	1	1	3	3	170	4	1	0	0	0	0	1	0	1	0	0	1	0	1	0	1	1	1	0	0	1	1
22	1	1	1	2	170	1	0	1	0	1	0	1	1	1	0	0	0	0	1	0	1	1	0	0	1	1	1
23	1	1	1	1	170	0	0	2	0	1	1	1	0	0	0	0	0	0	2	0	1	0	0	0	1	1	1
19	1	3	1	4	170	5	1	0	0	0	0	1	1	1	0	0	1	0	1	0	0	1	0	0	1	1	1
19	2	2	3	3	170	6	2	0	0	0	0	1	1	1	0	0	1	0	2	0	0	1	0	0	1	1	1
17	1	2	1	2	170	2	0	0	1	0	0	1	0	0	0	0	0		1		0	1	0	0	1	1	1
19	4	4	2	4	170	10	3	0	0	0	0	0	0	1	0	1	1	0	1	0	0	1	1	0	1	1	1
17	3	1	1	3	170	4	1	0	0	0	0	1	0	1	0	0	0	1	1	0	0	1	0	0	1	1	1
17	1	1	1	4	170	3	1	0	1	0	0	1	0	1	0	0	1	1	0	0	0	1	0	0	1	1	1
17	1	4	1	1	170	3	1	0	0	0	0	1	0	0	0	1	0		1		0	1	0	0	1	1	1
16	3	2	1	2	170	4	1	0	1	0	0	0	0	0	0	1	0	1	1	0	0	1	1	0	1	1	1
16	2	3	2	3	170	6	2	0	0	0	0	1	1	1	0	1	1		1		0	1	0	0	1	1	1
18	1	2	1	2	170	2	0	1	0	0	0	1	1	1	0	0	0	0	1	0	1	1	0	0	1	1	1
21	1	1	1	1	170	0	0	0	0	1	0	1	0	1	0	0	0		2		0	1	1	0	1	1	1
15	3	1	1	3	170	4	1	0	0	0	0	1	0	1	1	0	0	0	0	0	0	1	0	1	1	1	1
19	1	1	2	2	170	2	0	0	0	0	0	1	0	1	0	0	0		1		0	1	1	0	1	1	1
15	1	1	1	1	170	0	0	0	0	0	0	1	0	1	0	0	0	0	1	0	0	1	0	0	1	1	1
19	2	2	1	2	170	3	1	0	0	0	0	1	1	1	0	0	0	0	2	0	0	1	0	0	1	1	1
18	1	3	3	3	170	6	2	2	0	0	1	0	0	1	0	0	1	1	1	0	1	1	0	0	1	1	1
18	1	1	1	2	170	1	0	0	0	0	0	0	0	0	0	0	0		1		1	1	0	0	1	1	1
15	1	1	1	1	170	0	0	0	0	0	0	1	1	1	0	0	0		1		0	1	0	0	1	1	1
18	1	1	2	2	170	2	0	0	0	0	0	1	0	1	0	0	0		2		0	1	1	0	1	1	1
18	1	1	2	3	170	3	1	0	0	0	0	1	0	1	0	0	1	0	2	0	0	1	0	0	1	1	1
17	1	2	1	3	170	3	1	0	0	0	0	1	1	1	0	0	0	0	1	0	0	0	0	0	1	1	1
17	1	1	1	1	170	0	0	0	0	0	0	0	1	0	1	0	0		0		0	1	0	0	1	1	1
18	2	3	2	1	170	4	1	1	0	0	0	1	0	1	0	1	0	0	0	0	1	1	1	0	0	1	1
15	2	2	1	3	170	4	1	0	0	0	0	1	0	1	0	0	0		1		0	1	0	0	1	1	1
15	1	1	1	1	170	0	0	0	0	0	0	1	0	1	0	0	0		1		0	1	0	0	1	1	1
19	2	2	1	2	170	3	1	0	0	0	0	1	0	1	0	0	0		0		0	1	1	1	1	1	1
23	1	2	2	1	170	2	0	1	0	1	0	1	1	0	0	0	0	1	1	0	1	1	0	1	0	1	1
15	3	2	1	2	170	4	1	0	0	0	0	1	1	1	1	1	0		1		0	1	0	0	1	1	1
21	1	1	4	3	170	5	1	2	0	1	0	0	0	0	0	0	1	1	1	0	1	1	1	0	1	1	1
15	2	4	1	1	170	4	1	0	0	0	0	1	1	1	0	1	0		1		0	1	0	0	1	1	1
19	1	1	4	1	170	3	1	0	0	0	0	1	1	1	0	0	1	0	1	0	0	1	0	0	1	1	1
18	2	2	1	2	170	3	1	0	0	0	0	1	0	1	0	0	0		2		0	1	0	0	1	1	1
18	3	4	3	3	170	9	3	0	0	0	0	1	0	1	0	1	1		2		0	1	0	0	1	1	1
19	3	3	3	1	170	6	2	0	0	0	0	0	0	1	0	1	0	0	1	0	0	1	0	0	1	1	1
17	1	4	1	1	170	3	1	0	0	0	0	1	0	1	0	1	0		1		0	1	0	0	1	1	1
15	1	1	1	1	170	0	0	0	0	0	0	1	1	1	0	0	0		0		0	1	0	0	1	1	1
15	1	1	1	2	170	1	0	0	0	0	0	1	0	0	0	0	0	0	1	0	0	1	0	0	1	1	1
15	1	1	1	1	170	0	0	0	0	0	0	1	0	0	0	0	0		1		0	1	1	0	1	1	1
22	1	1	2	4	170	4	1	1	0	1	0	1	0	1	0	0	1	1	2	0	1	1	1	0	1	1	1
21	2	4	1	2	170	5	1	0	0	1	0	1	0	1	0	1	0	0	1	0	0	1	0	0	1	1	1
16	1	2	3	2	170	4	1	2	0	0	1	1	0	1	0	0	1	0	1	0	0	1	0	0	1	1	1
22	3	2	3	2	170	6	2	2	0	1	1	1	1	1	0	1	1	0	1	0	0	1	0	0	1	1	1
23	2	1	2	2	170	3	1	2	0	1	1	1	1	1	0	0	0	0	1	0	1	1	1	0	0	1	1
21	1	1	1	1	170	0	0	2	0	1	1	1	1	1	0	0	0	0	0	0	1	1	1	0	0	1	1
19	2	2	2	2	170	4	1	2	0	0	1	1	0	1	0	0	0	0	2	0	1	1	0	0	1	1	1
23	1	1	3	2	170	3	1	2	0	1	1	1	1	1	0	0	1	0	2	0	1	1	0	0	1	1	1
22	3	3	3	2	170	7	2	2	1	1	1	1	1	1	0	1	1	1	1	0	1	0	0	0	0	1	1
22	1	3	3	3	170	6	2	2	0	1	1	0	0	1	0	0	1	0	0	0	1	1	0	0	1	1	1
15	3	1	3	1	170	4	1	0	0	0	0	1	0	1	0	0	0	0	1	1	0	1	0	0	1	1	1
16	2	3	1	3	170	5	1	0	0	0	0	1	0	0	0	1	0	1	1	0	0	1	0	0	1	1	1
22	1	1	1	1	170	0	0	0	0	1	0	0	0	1	0	0	0	0	2	0	0	1	0	0	1	1	1
18	1	1	3	3	170	4	1	0	0	0	0	1	0	1	0	0	1		2		0	1	0	0	1	1	1
23	1	1	3	2	170	3	1	0	0	1	0	1	0	1	0	0	1	0	1	1	1	1	0	0	1	1	1
23	2	1	1	4	170	4	1	0	0	1	0	0	0	0	0	0	1	1	1	0	1	1	0	0	1	1	1
16	1	1	1	1	170	0	0	0	0	0	0	1	0	0	0	0	0		1		0	1	0	0	1	1	1
18	3	1	1	1	170	2	0	0	0	0	0	1	0	1	0	0	0		2		0	1	0	0	1	1	1
21	1	2	1	1	170	1	0	2	0	1	1	1	0	1	0	0	0	0	1	0	1	1	0	0	1	1	1
22	1	3	1	3	170	4	1	0	0	1	0	1	1	1	0	0	0	0	2	0	0	1	1	0	0	1	1
23	1	1	2	1	170	1	0	2	0	1	1	1	0	1	0	0	0	0	1	0	1	1	0	0	1	1	1
22	2	2	2	1	170	3	1	2	0	1	1	1	0	1	0	0	0	1	1	0	1	0	0	0	0	1	1
22	2	2	1	1	170	2	0	2	0	1	1	1	0	1	0	0	0	1	0	0	1	1	1	0	0	1	1
17	4	1	1	3	170	5	1	0	0	0	0	1	0	0	1	1	0	0	0	0	1	1	1	1	1	1	1
15	1	1	1	1	170	0	0	0	0	0	0	1	0	1	0	0	0		1		0	0	0	0	1	1	1
22	1	1	1	1	170	0	0	1	0	1	0	1	1	1	0	0	0	0	0	0	1	0	0	0	1	1	1
18	1	1	1	1	170	0	0	2	0	0	1	1	0	1	0	0	0	0	1	0	0	1	0	0	1	1	1
23	2	4	4	4	170	10	3	2	0	1	1	1	0	1	0	1	1	1	1	0	1	1	0	0	1	1	1
19	1	1	3	1	170	2	0	0	0	0	0	1	0	1	0	0	0	0	1	0	0	1	0	0	1	1	1
19	2	4	2	4	170	8	2	2	0	0	1	0	1	1	0	1	1	0	0	0	1	1	0	0	1	1	1
20	2	3	2	2	170	5	1	2	0	1	1	1	1	1	0	1	0	1	2	0	1	1	0	0	1	1	1
18	1	4	2	4	170	7	2	2	0	0	1	1	1	1	1	1	1	0	2	0	0	0	0	0	0	1	1
21	3	2	3	4	170	8	2	2	0	1	1	1	0	1	0	1	1	1	2	0	0	0	0	0	0	1	1
18	1	4	2	1	170	4	1	0	0	0	0	1	0	1	0	1	0	0	2	0	0	1	0	0	1	1	1
21	1	1	1	1	170	0	0	2	0	1	1	0	0	1	0	0	0	0	0	0	1	0	0	0	1	1	1
22	3	4	1	4	170	8	2	2	0	1	1	1	1	1	0	1	1	1	1	0	1	1	1	0	0	1	1
19	4	2	1	3	170	6	2	0	0	0	0	1	0	1	1	1	0	1	2	0	1	1	0	0	1	1	1
21	1	1	2	3	170	3	1	2	0	1	1	1	0	1	0	0	1	0	1	0	1	1	1	0	1	1	1
19	2	2	2	1	170	3	1	0	0	0	0	1	0	1	0	0	0	0	2	0	0	1	0	0	1	1	1
19	1	2	4	4	170	7	2	1	0	0	0	1	0	1	0	0	1	1	1	0	1	1	1	0	0	1	1
21	1	3	1	1	170	2	0	0	0	1	0	1	0	1	1	0	0	1	0	1	1	1	0	0	1	1	1
17	3	2	1	4	170	6	2	0	0	0	0	1	0	0	0	1	1	0	2	0	0	1	0	1	1	1	1
15	1	1	1	1	170	0	0	0	0	0	0	1	0	0	0	0	0		0		0	1	0	0	1	1	1
20	2	2	2	4	170	6	2	2	0	1	1	1	0	1	0	0	1	1	2	0	0	1	0	0	1	1	1
23	1	1	1	1	170	0	0	2	0	1	1	1	0	1	0	0	0	1	0	1	1	1	0	0	1	1	1
22	1	1	4	4	170	6	2	2	0	1	1	1	1	1	0	0	1	0	1	0	1	1	0	0	1	1	1
22	2	1	1	1	170	1	0	1	0	1	1	1	0	1	0	0	0	1	2	0	1	1	1	0	1	1	1
17	1	2	1	2	170	2	0	2	0	0	1	1	1	1	0	0	0	0	0	0	1	1	0	0	1	1	1
17	2	2	2	1	170	3	1	0	1	0	0	1	0	1	0	0	0	0	1	0	0	0	0	0	0	1	1
23	1	1	3	3	170	4	1	0	0	1	0	1	0	0	0	0	1	0	2	0	0	1	0	0	1	1	1
17	3	1	1	3	170	4	1	1	0	0	0	0	0	0	0	0	0	1	1	0	1	1	0	0	1	1	1
22	1	1	1	1	170	0	0	2	0	1	1	1	1	1	0	0	0	0	1	0	1	1	1	0	0	1	1
22	4	4	1	4	170	9	3	1	1	1	0	1	0	0	0	1	1	1	0	0	1	1	1	0	1	1	1
15	1	2	1	2	170	2	0	0	0	0	0	1	0	1	0	0	0		1		0	1	0	0	1	1	1
23	2	2	1	3	170	4	1	2	0	1	0	1	0	1	0	0	0	1	1	0	1	1	0	0	1	1	1
18	1	1	1	2	170	1	0	2	0	0	1	0	0	1	0	0	0	0	1	0	0	1	0	0	1	1	1
18	3	3	4	4	170	10	3	2	0	0	1	1	1	1	0	1	1	0	1	0	0	1	0	0	1	1	1
15	4	3	4	4	170	11	3	0	0	0	0	1	0	1	0	1	1	0	1	0	0	1	1	0	1	1	1
17	3	1	1	2	170	3	1	0	0	0	0	1	0	1	0	0	0		1		0	1	0	0	1	1	1
15	1	2	1	2	170	2	0	0	0	0	0	1	1	1	0	0	0		1		0	1	0	0	1	1	1
15	3	3	2	2	180	6	2	0	0	0	0	1	0	1	0	1	0	0	1	0	0	1	0	0	1	0	1
23	3	1	1	2	180	3	1	0	0	1	0	1	0	1	0	0	0	1	1	0	1	1	0	0	1	0	1
21	1	1	4	4	180	6	2	0	0	1	0	1	0	1	0	0	1	0	1	0	0	1	0	0	1	0	1
21	3	3	1	1	180	4	1	0	0	1	0	1	1	1	0	1	0	1	1	0	1	1	0	0	1	0	1
20	3	1	3	2	180	5	1	0	0	1	0	1	1	1	0	0	1	0	1	0	0	1	0	0	1	0	1
18	3	3	3	2	180	7	2	0	0	0	0	1	0	1	0	1	1	1	1	1	0	1	1	0	1	0	1
15	1	2	2	3	180	4	1	0	0	0	0	1	0	1	0	0	1		0		0	1	0	0	1	0	1
16	1	1	1	1	180	0	0	0	0	0	0	1	0	1	0	0	0	1	1	1	0	1	0	0	1	0	1
20	1	2	3	3	180	5	1	2	0	1	1	1	0	0	0	0	1	1	1	0	1	0	0	0	1	0	1
20	1	1	1	1	180	0	0	0	0	1	0	1	1	0	0	0	0	0	0	0	0	0	0	0	0	0	1
20	1	2	3	2	180	4	1	0	0	1	0	1	0	1	0	0	1	1	1	0	1	1	1	1	1	0	1
23	2	1	1	2	180	2	0	1	0	1	2	1	1	1	0	0	0	0	1	0	1	1	1	0	1	0	1
23	1	1	3	3	180	4	1	2	0	1	1	1	0	0	0	0	1	0	1	0	1	0	0	0	0	0	1
21	3	3	1	1	180	4	1	0	0	1	0	1	1	1	0	1	0	0	2	0	0	1	0	1	1	0	1
20	3	2	2	4	180	7	2	0	0	1	0	1	0	1	0	1	1	0	1	1	0	1	0	0	1	0	1
18	3	4	2	3	180	8	2	1	0	0	2	1	1	0	0	1	1	1	1	1	1	1	1	0	0	0	1
16	1	3	1	1	180	2	0	0	0	0	0	1	1	1	0	0	0	0	1	0	0	1	0	1	1	0	1
20	2	2	2	3	180	5	1	0	0	1	0	1	0	1	0	0	1	0	1	0	0	1	0	1	0	0	1
23	2	2	3	3	180	6	2	0	0	1	0	0	0	1	0	0	1	1	2	0	1	1	1	0	1	0	1
22	4	1	2	2	180	5	1	0	0	1	0	1	0	1	0	1	0	1	2	0	1	1	0	0	1	0	1
22	3	3	3	2	180	7	2	2	0	1	1	1	1	1	0	1	1	0	0	0	1	0	0	0	1	0	1
22	3	1	1	2	180	3	1	2	1	1	1	1	0	1	0	0	0	0	0	0	1	1	1	0	1	0	1
22	2	1	2	2	180	3	1	1	0	1	0	1	1	0	0	0	0	1	0	0	1	1	0	0	1	0	1
22	1	2	2	3	180	4	1	2	0	1	1	1	1	1	0	0	1	1	1	0	1	1	0	0	1	0	1
22	1	1	1	2	180	1	0	2	0	1	1	1	1	1	0	0	0	0	1	0	1	1	0	0	1	0	1
20	1	1	3	3	180	4	1	2	0	1	1	1	0	1	0	0	1	1	0	0	1	1	1	0	1	0	1
21	1	1	2	1	180	1	0	2	0	1	1	1	1	1	0	0	0	0	1	0	1	1	0	0	1	0	1
23	1	1	2	4	180	4	1	0	0	1	2	1	1	1	0	0	1	1	2	1	1	0	0	0	0	0	1
18	3	3	3	1	180	6	2	0	1	0	0	1	1	1	0	1	0	0	1	0	1	1	0	0	1	0	1
15	1	1	1	2	180	1	0	0	0	0	0	1	1	1	0	0	0	0	1	0	1	1	1	0	1	0	1
20	2	1	3	4	180	6	2	2	0	1	0	1	1	1	0	0	1	0	1	0	1	1	0	1	1	0	1
23	2	1	2	2	180	3	1	0	0	1	0	1	0	0	0	0	0	0	2	0	1	1	1	0	1	0	1
22	1	3	4	4	180	8	2	1	0	1	0	1	1	1	0	0	1	1	2	0	1	1	0	0	1	0	1
20	1	1	2	2	180	2	0	2	0	1	1	1	0	1	0	0	0	1	2	0	1	1	0	0	0	0	1
23	2	1	1	3	180	3	1	0	0	1	0	0	0	0	0	0	0	1	1	1	1	1	1	0	1	0	1
18	1	4	1	1	180	3	1	2	0	0	1	1	1	1	0	1	0	0	0	0	1	1	1	0	0	0	1
17	1	1	1	2	180	1	0	2	0	0	1	1	0	0	0	0	0	1	1	0	1	0	0	0	0	0	1
23	3	1	3	4	180	7	2	1	0	1	2	1	1	1	0	0	1	1	2	0	1	1	1	0	0	0	1
21	4	4	4	4	180	12	3	2	0	1	1	1	1	1	0	1	1	1	0	0	1	1	1	0	1	0	1
21	2	1	1	4	180	4	1	2	0	1	1	1	0	0	0	0	1	0	0	0	1	1	1	0	0	0	1
15	3	1	1	2	180	3	1	0	0	0	0	1	0	1	0	0	0	1	1	1	0	1	0	0	1	0	1
17	1	1	1	4	180	3	1	0	0	0	0	1	0	1	0	0	1		1		0	1	0	0	1	0	1
22	3	1	3	3	180	6	2	2	0	1	1	1	1	1	0	0	1	0	1	0	1	0	0	0	0	0	1
23	1	3	4	2	180	6	2	2	0	1	1	1	0	1	0	0	1	1	1	0	1	1	0	0	1	0	1
21	2	2	4	3	180	7	2	2	0	1	1	1	0	1	0	0	1	0	1	0	1	1	0	0	1	0	1
22	1	1	2	3	180	3	1	2	0	1	1	1	0	1	0	0	1	1	1	0	1	1	1	0	1	0	1
22	3	2	3	2	180	6	2	2	0	1	1	1	0	0	1	1	1	1	1	0	0	1	0	0	1	0	1
18	1	1	1	1	180	0	0	0	0	0	0	1	0	1	0	0	0	0	1	0	0	1	0	0	1	0	1
19	1	1	1	1	180	0	0	0	0	0	0	1	0	1	0	0	0	0	2	0	0	1	0	0	1	0	1
15	2	2	2	2	180	4	1	0	0	0	0	1	1	1	0	0	0	1	1	1	0	1	0	0	1	0	1
15	1	1	1	1	180	0	0	0	0	0	0	1	0	0	0	0	0		1		0	1	1	0	1	0	1
15	1	1	1	4	180	3	1	0	0	0	0	1	0	1	0	0	1	1	1	0	0	1	0	0	1	0	1
18	2	2	2	2	180	4	1	0	0	0	0	1	1	1	0	0	0		1		0	1	0	1	1	0	1
19	1	1	2	1	180	1	0	0	0	0	0	1	1	1	0	0	0	0	2	0	0	1	0	0	1	0	1
15	1	1	1	2	180	1	0	0	0	0	0	1	0	1	1	0	0		1		0	1	0	1	1	0	1
15	2	2	1	2	180	3	1	0	0	0	0	1	1	1	0	0	0		1		0	1	0	0	1	0	1
16	1	2	2	3	180	4	1	0	0	0	0	1	0	1	1	0	1		1		0	1	0	0	1	0	1
16	3	3	2	3	180	7	2	0	0	0	0	1	1	1	0	1	1	0	1	0	0	0	0	0	0	0	1
21	2	3	2	1	180	4	1	1	1	1	0	1	1	1	0	1	0	0	2	1	1	1	0	0	1	0	1
15	1	2	2	1	180	2	0	0	0	0	0	1	1	1	1	0	0	0	0	1	0	1	0	0	1	0	1
19	1	1	3	3	180	4	1	0	0	0	0	1	0	1	0	0	1	0	2	0	0	1	0	0	1	0	1
17	1	1	2	2	180	2	0	0	0	0	0	1	0	1	0	0	0		1		0	1	0	0	1	0	1
17	1	1	2	1	180	1	0	0	0	0	0	1	0	1	0	0	0	0	2	0	0	1	0	0	1	0	1
15	3	3	1	2	180	5	1	0	0	0	0	1	1	1	0	1	0	0	1	1	0	0	0	0	0	0	1
15	1	2	1	1	180	1	0	0	0	0	0	1	1	1	0	0	0		1		0	1	0	0	1	0	1
21	1	1	2	2	180	2	0	0	0	1	0	1	1	0	0	0	0	0	2	0	0	1	0	0	1	0	1
21	1	4	3	1	180	5	1	0	0	1	0	1	0	1	0	1	0	0	2	0	0	1	0	0	1	0	1
15	4	2	3	3	180	8	2	0	0	0	0	1	0	0	0	1	1	1	1	1	0	1	1	0	0	0	1
15	1	1	1	1	180	0	0	0	0	0	0	1	1	1	0	0	0	0	1	0	0	1	0	1	0	0	1
20	2	2	1	2	180	3	1	0	0	1	0	1	0	0	0	0	0	1	2	0	0	0	0	0	1	0	1
15	2	2	3	3	180	6	2	0	0	0	0	1	0	1	0	0	1		1		0	1	0	0	1	0	1
15	1	1	1	1	180	0	0	0	0	0	0	1	1	1	0	0	0	0	0	0	0	1	1	0	0	0	1
21	1	1	1	2	180	1	0	0	0	1	0	1	0	0	0	0	0	1	2	0	0	1	0	0	1	0	1
15	1	1	1	1	180	0	0	0	0	0	0	1	0	1	0	0	0	0	1	0	0	0	0	0	0	0	1
15	1	1	1	1	180	0	0	0	0	0	0	1	1	1	0	0	0		1		0	1	0	0	1	0	1
15	1	1	1	3	180	2	0	0	0	0	0	1	0	1	0	0	0		0		0	1	0	0	1	0	1
15	2	2	2	2	180	4	1	0	0	0	0	1	1	1	0	0	0	0	1	0	0	0	0	0	1	0	1
16	3	3	2	4	180	8	2	0	0	0	0	1	1	1	0	1	1	0	0	0	0	1	0	0	1	0	1
15	1	3	3	1	180	4	1	0	0	0	0	1	0	1	0	0	0	0	1	0	0	1	0	0	1	0	1
15	2	4	2	2	180	6	2	0	0	0	0	1	1	1	0	1	0		1		0	1	0	0	1	0	1
20	3	1	2	4	180	6	2	0	0	1	0	1	1	1	0	0	1	1	1	1	0	1	0	0	1	0	1
20	2	1	2	2	180	3	1	2	0	1	1	1	1	0	0	0	0	0	1	0	0	1	0	0	0	0	1
21	3	3	3	3	180	8	2	0	0	1	0	1	0	1	0	1	1	1	2	1	0	1	0	0	1	0	1
21	3	1	2	2	180	4	1	2	0	1	1	1	1	0	0	0	0	1	2	0	1	1	0	0	1	0	1
15	1	1	1	1	180	0	0	0	0	0	0	1	0	1	0	0	0	0	0	1	0	1	1	1	1	0	1
19	1	2	1	2	180	2	0	0	0	0	0	1	1	1	0	0	0	1	1	0	1	1	0	1	1	0	1
18	4	4	2	3	180	9	3	0	0	0	0	0	0	0	0	1	1	0	1	0	1	0	0	0	1	0	1
16	2	1	1	2	180	2	0	0	0	0	0	1	1	1	0	0	0	0	1	0	0	1	1	1	1	0	1
22	1	1	2	2	180	2	0	0	0	1	0	1	1	1	0	0	0	0	2	0	1	1	0	1	1	0	1
23	1	1	2	1	180	1	0	2	0	1	1	1	0	0	0	0	0	0	0	0	1	1	0	1	1	0	1
22	1	3	3	1	180	4	1	2	0	1	1	1	1	1	0	0	0	0	2	0	1	1	0	0	1	0	1
22	1	1	1	1	180	0	0	2	0	1	1	1	0	1	0	0	0	0	2	0	1	0	0	0	1	0	1
23	1	1	2	3	180	3	1	2	0	1	1	1	1	1	0	0	1	1	2	0	1	1	0	0	1	0	1
20	2	4	1	1	180	4	1	2	0	1	1	0	0	1	0	1	0	0	2	0	1	0	0	0	0	0	1
17	2	2	4	4	180	8	2	0	0	0	0	1	1	1	0	0	1	1	1	1	0	1	1	0	1	0	1
15	2	1	1	2	180	2	0	0	0	0	0	1	0	1	0	0	0	0	1	0	0	1	1	0	1	0	1
16	1	1	1	3	180	2	0	0	0	0	0	1	0	1	0	0	0	1	1	1	0	1	1	0	0	0	1
16	1	1	1	1	180	0	0	0	0	0	0	1	0	1	0	0	0		1		0	1	0	0	1	0	1
15	2	1	3	2	180	4	1	0	0	0	0	1	0	1	0	0	1	1	1	0	0	1	0	0	1	0	1
21	3	4	3	4	180	10	3	1	0	1	0	1	0	1	0	1	1	0	1	1	1	1	0	0	1	0	1
19	1	3	1	3	180	4	1	0	0	0	0	0	0	0	0	0	0	0	2	1	0	1	0	1	1	0	1
15	3	1	3	3	180	6	2	0	0	0	0	1	1	1	0	0	1	0	1	0	0	1	1	0	1	0	1
16	1	1	2	1	180	1	0	0	0	0	0	1	1	1	0	0	0	0	1	0	0	1	0	0	1	0	1
15	3	3	2	3	180	7	2	0	0	0	0	1	1	1	0	1	1	0	1	0	0	1	0	0	1	0	1
15	2	3	3	3	180	7	2	0	0	0	0	1	0	1	0	1	1	1	1	1	0	1	0	0	1	0	1
17	4	2	2	3	180	7	2	0	0	0	0	1	0	1	0	1	1	0	1	0	0	1	0	1	0	0	1
16	1	1	3	3	180	4	1	0	0	0	0	1	1	1	0	0	1	0	1	0	0	1	0	0	1	0	1
16	1	1	1	2	180	1	0	0	0	0	0	0	0	1	0	0	0	1	1	0	0	1	1	0	1	0	1
19	1	1	1	1	180	0	0	0	0	0	0	1	0	1	0	0	0	0	2	1	0	1	0	0	1	0	1
20	4	1	2	1	190	4	1	2	0	1	1	1	1	0	0	1	0	0	0	0	1	0	0	0	0	0	0
17	1	1	2	2	190	2	0	2	0	0	0	1	0	0	1	0	0	1	0	0	0	1	0	0	1	0	0
23	1	1	1	2	190	1	0	2	0	1	1	0	0	0	0	0	0	0	1	0	1	0	0	0	0	0	0
21	1	1	2	2	190	2	0	2	0	1	1	1	0	0	1	0	0	1	0	0	1	1	1	1	0	0	0
18	3	2	2	2	190	5	1	0	0	0	0	0	0	0	0	1	0	1	1	0	0	1	0	0	1	0	0
19	1	1	2	2	190	2	0	0	0	0	0	1	0	0	1	0	0	1	1	0	0	1	0	0	1	0	0
23	1	1	1	4	190	3	1	2	0	1	1	0	0	0	0	0	1	0	1	0	1	1	0	0	1	0	0
17	1	1	2	2	190	2	0	0	0	0	0	1	0	0	1	0	0	1	0	0	0	1	1	0	1	0	0
23	3	2	3	2	190	6	2	2		1	1	0	0	0	0	1	1	1	1	0	1	0	0	0	1	0	0
20	1	1	3	3	190	4	1	2	0	1	1	1	0	0	1	0	1	1	0	0	1	1	0	1	1	0	0
18	3	3	1	1	190	4	1	0	0	0	0	1	0	1	0	1	0	1	0	1	0	1	0	0	1	0	0
21	1	1	2	2	190	2	0	2	0	1	1	1	0	0	1	0	0	1	1	0	1	0	0	0	0	0	0
22	3	1	3	3	190	6	2	2	0	1	1	0	1	0	0	0	1	1	1	0	1	1	1	0	0	0	0
17	1	1	2	2	190	2	0	2	0	0	1	1	0	0	1	0	0	1	1	0	0	0	0	0	1	0	0
15	1	4	2	4	190	7	2	0	0	0	0	0	0	0	0	1	1		1		0	1	0	0	1	0	0
16	1	3	2	3	190	5	1	0	0	0	0	0	1	1	0	0	1	0	1	0	0	1	0	0	1	0	0
22	2	1	2	3	190	4	1	2	1	1	1	1	0	0	0	0	1	0	0	0	1	1	0	0	1	0	0
18	1	1	1	1	190	0	0	0	0	0	0	0	0	0	0	0	0	0	0	0	0	1	0	1	1	0	0
23	1	1	1	1	190	0	0	2	0	1	1	1	0	0	0	0	0	0	0	0	1	1	0	1	1	0	0
19	2	2	2	2	190	4	1	2	0	0	1	1	0	0	0	0	0	0	0	0	1	1	0	1	0	0	0
18	3	2	2	2	190	5	1	0	0	0	0	1	0	0	0	1	0	0	1	1	1	1	0	0	1	0	0
18	4	4	2	2	190	8	2	2	0	0	0	1	0	0	1	1	0	0	0	0	1	1	1	0	1	0	0
23	1	2	1	2	190	2	0	2	0	1	1	1	1	1	0	0	0	0	0	1	1	1	0	0	1	0	0
23	2	3	2	3	190	6	2	1	0	1	0	1	0	0	0	1	1	1	2	0	1	1	0	0	1	0	0
23	1	1	1	1	190	0	0	2	0	1	1	1	0	0	0	0	0	0	1	0	1	0	0	0	0	0	0
20	1	1	2	2	190	2	0	2	1	1	1	1	1	0	0	0	0	0	1	0	1	1	0	0	1	0	0
22	1	1	1	1	190	0	0	1	0	1	0	1	0	1	1	0	0	0	0	1	0	1	0	0	1	0	0
19	1	2	2	2	190	3	1	0	0	0	0	1	0	0	0	0	0		0		1	1	0	0	1	0	0
23	4	4	2	2	190	8	2	2	0	1	1	1	0	0	0	1	0	0	1	0	1	1	0	0	1	0	0
18	2	2	1	1	190	2	0	2	0	0	1	1	0	0	0	0	0	1	1	0	0	1	0	0	1	0	0
21	1	1	1	2	190	1	0	0	0	1	0	1	0	0	1	0	0	1	2	0	1	1	0	0	1	0	0
17	1	1	4	3	190	5	1	2	0	0	1	0	0	0	0	0	1	0	0	0	1	1	0	1	1	0	0
17	3	1	1	1	190	2	0	0	0	0	0	0	0	0	0	0	0		0		0	0	0	0	1	0	0
22	2	1	1	2	190	2	0	2	0	1	0	0	0	0	0	0	0	1	0	0	1	0	0	0	0	0	0
22	4	2	2	2	190	6	2	2	0	1	1	1	0	1	1	1	0	0	1	0	1	1	0	0	1	0	0
23	3	1	3	3	190	6	2	1	0	1	2	0	1	0	0	0	1	1	2	0	1	0	0	0	0	0	0
19	3	2	3	4	190	8	2	0	0	0	0	1	1	1	0	1	1	1	2	1	0	1	0	0	1	0	0
22	4	4	4	2	190	10	3	2	1	1	1	0	0	0	0	1	1	0	0	0	0	1	1	0	0	0	0
21	2	1	2	4	190	5	1	2	0	1	1	0	0	0	0	0	1	1	0	1	1	1	0	1	1	0	0
18	1	1	2	2	190	2	0	2	0	0	1	1	0	0	1	0	0	1	0	0	1	1	0	0	1	0	0
20	4	4	4	4	190	12	3	2	0	1	1	0	0	0	0	1	1	0	1	0	0	0	0	0	0	0	0
17	1	4	4	2	190	7	2	0	0	0	0	0	0	0	0	1	1	0	0	1	1	1	0	0	1	0	0
22	3	3	3	2	190	7	2	2	0	1	1	0	1	1	0	1	1	1	0	1	1	1	1	0	0	0	0
22	1	1	1	2	190	1	0	2	0	1	1	1	0	0	0	0	0	1	0	0	1	0	0	0	0	0	0
20	1	2	1	2	190	2	0	2	0	1	1	0	0	0	0	0	0	1	0	1	1	1	1	0	0	0	0
19	1	2	3	2	190	4	1	2	0	0	1	0	1	0	0	0	1	0	1	0	1	1	0	0	1	0	0
22	2	2	4	4	190	8	2	2	0	1	1	0	0	0	0	0	1	1	0	0	1	1	1	0	1	0	0
23	1	2	1	2	190	2	0	2	0	1	1	1	1	0	0	0	0	0	1	0	1	0	0	0	0	0	0
20	1	4	4	4	190	9	3	2	0	1	1	1	0	1	0	1	1	0	1	0	1	1	0	0	1	0	0
17	2	2	2	2	190	4	1	2	0	0	1	0	0	0	0	0	0	1	0	0	0	1	1	0	1	0	0
18	1	1	2	1	190	1	0	0	0	0	1	1	0	0	1	0	0	0	0	0	0	1	0	0	1	0	0
19	3	1	1	2	190	3	1	2	0	0	1	1	0	1	0	0	0	0	1	0	1	1	0	0	1	0	0
22	4	1	2	3	190	6	2	2	0	1	1	1	0	1	0	1	1	0	1	0	0	1	0	1	1	0	0
21	1	1	2	3	190	3	1	2	0	1	0	1	0	1	0	0	1	0	1	0	1	0	0	0	1	0	0
18	1	1	2	2	190	2	0	0	0	0	0	1	0	0	0	0	0		0		0	1	0	0	1	0	0
22	2	2	1	4	190	5	1	2	0	1	1	1	0	0	0	0	1	1	0	1	1	1	1	0	0	0	0
20	1	1	1	3	190	2	0	2		1	1	1	0	1	0	0	0	0	0	0	1	0	0	0	0	0	0
23	3	4	2	2	190	7	2	2	0	1	1	1	0	1	0	1	0	1	1	1	1	1	0	0	1	0	0
21	2	3	1	2	190	4	1	2	0	1	1	1	0	0	0	1	0	0	0	0	1	1	0	1	1	0	0
22	2	3	3	2	190	6	2	2	0	1	1	0	1	1	0	1	1	0	1	0	0	1	0	0	1	0	0
22	2	4	2	2	190	6	2	2	0	1	1	0	0	1	0	1	0	1	0	1	1	1	0	0	1	0	0
21	2	3	3	2	190	6	2	2	0	1	0	0	1	1	0	1	1	0	1	0	1	0	0	0	0	0	0
21	1	1	1	1	190	0	0	2	0	1	1	0	0	1	0	0	0	1	1	1	0	0	0	0	0	0	0
22	1	1	1	1	190	0	0	2	0	1	0	1	1	1	0	0	0	0	1	0	1	1	0	0	1	0	0
23	2	2	2	3	190	5	1	2	0	1	1	1	0	1	0	0	1	0	0	0	1	1	0	0	0	0	0
20	1	1	2	1	190	1	0	0	0	1	0	0	0	1	0	0	0	0	2	0	0	1	0	0	1	0	0
23	2	3	3	2	190	6	2	2	0	1	1	0	1	1	0	1	1	0	1	0	1	1	0	1	0	0	0
15	1	1	1	2	190	1	0	0	0	0	0	0	0	1	0	0	0	1	1	0	0	1	0	0	1	0	0
22	2	1	2	3	190	4	1	2	0	1	1	1	1	1	0	0	1	0	1	0	1	1	1	0	1	0	0
17	1	1	1	1	190	0	0	2	0	0	1	0	0	0	0	0	0	0	0	1	0	1	0	0	1	0	0
15	1	1	1	1	190	0	0	0	0	0	0	0	0	1	0	0	0	1	0	0	0	1	0	1	1	0	0
22	3	2	2	2	190	5	1	2	0	1	1	0	0	0	0	1	0	0	1	0	1	0	0	0	0	0	0
20	3	3	2	3	190	7	2	2	0	1	2	1	0	0	1	1	1	0	2	0	1	0	0	0	0	0	0
21	1	1	3	3	190	4	1	2	0	1	1	1	1	0	0	0	1	1	2	0	1	1	0	0	1	0	0
20	1	1	1	1	190	0	0	2	0	1	1	0	0	0	0	0	0	1	1	0	1	0	0	0	1	0	0
22	3	1	4	4	190	8	2	2	0	1	1	1	1	1	0	0	1	1	1	1	1	1	1	0	0	0	0
19	3	3	1	3	190	6	2	0	0	0	0	0	0	0	0	1	0		2		0	1	0	0	1	0	0
20	3	3	3	3	190	8	2	2	0	1	1	0	0	1	0	1	1	1	2	0	1	1	1	0	0	0	0
22	3	2	4	3	190	8	2	2	0	1	2	0	0	1	0	1	1	1	1	0	1	1	1	0	0	0	0
17	1	1	2	2	190	2	0	0	0	0	0	0	0	0	0	0	0		1		0	1	1	0	1	0	0
17	1	1	1	1	190	0	0	2	0	0	1	1	0	0	0	0	0	0	0	0	0	0	0	0	1	0	0
17	1	1	2	3	190	3	1	2	0	0	1	1	0	1	0	0	1	0	1	0	1	1	0	0	1	0	0
22	1	1	1	2	190	1	0	0	0	1	0	1	1	0	1	0	0	0	1	0	0	1	0	0	1	0	0
22	1	1	1	1	190	0	0	2	0	1	1	1	1	0	0	0	0	0	2	0	1	1	0	0	1	0	0
21	3	1	3	3	190	6	2	2	0	1	1	1	1	0	0	0	1	0	2	0	1	1	0	0	1	0	0
20	3	1	1	3	190	4	1	2	0	1	1	1	0	0	0	0	0	0	1	0	1	0	0	0	1	0	0
21	4	1	2	2	190	5	1	2	0	1	1	1	0	0	0	1	0	0	0	0	0	1	0	1	1	0	0
20	2	2	4	4	190	8	2	0	0	1	0	1	1	0	0	0	1	1	1	0	1	1	0	0	1	0	0
17	2	3	3	2	190	6	2	0	0	0	0	0	1	1	0	1	1	0	1	0	0	1	0	0	1	0	0
22	2	2	2	4	190	6	2	2	0	1	1	0	0	0	0	0	1	0	1	0	0	1	0	0	1	0	0
17	1	2	1	2	190	2	0	2	0	0	0	1	1	0	0	0	0	0	1	0	1	1	0	0	1	0	0
19	1	3	1	1	190	2	0	2	0	0	1	1	0	1	0	0	0	1	1	0	1	0	0	0	0	0	0
23	4	4	4	2	190	10	3	2	0	1	1	1	1	1	0	1	1	0	1	0	1	1	1	0	1	0	0
19	2	2	2	1	190	3	1	2	0	0	1	1	0	0	0	0	0	0	0	0	1	1	1	0	0	0	0
23	3	1	3	1	190	4	1	2	0	1	1	1	1	0	1	0	0	0	1	0	1	0	0	0	0	0	0
22	1	4	4	3	190	8	2	2	0	1	1	0	0	0	0	1	1	1	0	0	1	1	1	0	0	0	0
23	1	1	2	3	190	3	1	2	0	1	1	1	0	0	0	0	1	1	0	0	1	1	1	1	0	0	0
22	1	1	1	1	190	0	0	2	1	1	1	1	0	1	1	0	0	1	0	1	1	1	1	1	1	0	0
22	2	1	1	2	190	2	0	2	0	1	0	1	0	0	1	0	0		1		1	0	0	0	1	0	0
23	1	1	1	2	190	1	0	2	0	1	1	0	0	1	0	0	0	0	1	0	1	1	0	1	0	0	0
20	4	3	2	2	190	7	2	0	0	1	0	0	0	0	0	1	0	1	1	0	1	1	0	0	1	0	0
15	4	4	2	2	190	8	2	0	0	0	0	1	1	0	0	1	0	0	0	0	1	1	1	0	1	0	0
17	1	1	1	1	190	0	0	2	0	0	1	1	0	0	0	0	0	0	1	0	1	1	0	0	1	0	0
20	4	3	1	3	190	7	2	2	0	1	1	0	0	0	0	1	0	0	0	0	1	1	0	0	1	0	0
18	1	1	4	1	190	3	1	2	0	0	1	1	0	1	1	0	1	0	1	1	1	0	0	0	1	0	0
19	1	1	1	1	190	0	0	2	0	0	1	1	0	1	0	0	0	0	1	0	0	1	0	0	1	0	0
23	2	1	1	1	190	1	0	2	1	1	1	1	0	0	0	0	0	1	1	0	1	1	1	0	0	0	0
23	2	1	2	1	190	2	0	2	0	1	1	0	0	0	0	0	0	0	1	1	1	0	0	0	0	0	0
21	1	4	4	4	190	9	3	2	0	1	1	1	0	0	0	1	1	0	0	1	1	0	0	0	0	0	0
23	2	2	4	4	190	8	2	2		1	1	1	1	0	0	0	1	0	0	0	1	1	1	0	0	0	0
23	2	3	4	3	190	8	2	2	0	1	1	1	0	0	0	1	1	1	0	0	1	1	1	0	0	0	0
17	4	2	3	4	190	9	3	2	0	0	1	1	0	0	1	1	1	1	0	0	0	1	1	0	1	0	0
23	1	1	2	2	190	2	0	2	0	1	1	1	0	0	1	0	0	1	1	0	1	1	1	0	0	0	0
18	2	1	2	3	200	4	1	0	0	0	0	0	0	1	0	0	1	0	1	0	0	1	0	0	1	0	1
17	1	1	1	2	200	1	0	0	0	0	0	0	0	1	0	0	0		1		0	1	1	0	1	0	1
20	1	1	2	1	200	1	0	1	0	1	0	0	1	0	0	0	0	0	2	1	1	1	0	0	1	0	1
22	2	4	4	4	200	10	3	2	0	1	0	0	0	0	0	1	1	1	1	1	1	1	1	0	0	0	1
20	3	2	1	1	200	3	1	0	0	1	0	0	1	0	0	1	0	0	2	0	1	1	0	0	1	0	1
23	1	1	2	3	200	3	1	1	0	1	0	1	1	1	0	0	1	0	1	0	0	1	1	1	0	0	1
21	2	1	1	2	200	2	0	2	0	1	1	1	1	1	0	0	0	0	1	0	1	1	1	0	1	0	1
18	1	1	1	2	200	1	0	0	1	0	0	0	1	0	0	0	0	0	1	0	0	1	1	0	1	0	1
23	2	4	4	4	200	10	3	1	1	1	2	1	0	0	0	1	1		1		1	1	1	0	0	0	1
23	3	2	3	1	200	5	1	0	0	1	0	0	1	0	0	1	0	1	1	1	1	1	0	0	1	0	1
22	3	1	2	3	200	5	1	0	0	1	0	0	0	0	0	0	1	0	0	1	1	1	0	0	0	0	1
21	2	2	1	2	200	3	1	1	0	1	0	0	0	0	0	0	0	1	1	1	1	0	0	0	0	0	1
19	2	2	2	2	200	4	1	0	0	0	0	0	1	0	0	0	0	1	1	0	0	1	0	0	1	0	1
19	3	4	1	3	200	7	2	2	0	0	1	0	0	0	0	1	0	1	0	0	1	1	0	0	1	0	1
23	1	1	1	4	200	3	1	2	0	1	1	0	1	0	0	0	1	1	1	0	1	1	0	0	1	0	1
19	1	1	1	1	200	0	0	0	1	0	0	0	1	0	0	0	0	0	1	0	1	0	0	0	1	0	1
17	1	4	4	4	200	9	3	2	1	0	0	0	0	1	0	1	1	1	1	0	1	1	1	1	1	0	1
18	3	4	2	2	200	7	2	0	0	0	0	1	1	0	0	1	0	1	1	1	0	1	0	1	1	0	1
19	1	3	3	3	200	6	2	2	0	0	1	0	0	0	1	0	1	1	0	1	1	1	1	0	1	0	1
18	1	1	1	3	200	2	0	2	0	0	1	0	1	1	0	0	0	0	1	0	0	1	1	0	0	0	1
20	1	2	2	1	200	2	0	0	0	1	0	0	0	1	0	0	0	0	1	0	1	1	0	0	0	0	1
19	4	2	3	3	200	8	2	2	0	0	1	0	0	0	0	1	1	1	1	0	1	0	0	0	1	0	1
22	1	1	3	3	200	4	1	2	0	1	1	1	0	0	0	0	1	0	1	0	1	1	1	0	0	0	1
23	3	1	4	4	200	8	2	2	0	1	1	0	0	0	0	0	1	1	1	0	1	1	1	0	0	0	1
21	1	1	1	1	200	0	0	0	0	1	0	0	1	1	0	0	0	0	1	0	0	1	0	0	0	0	1
18	3	3	2	3	200	7	2	0	0	0	0	1	1	0	0	1	1	1	1	0	0	1	0	0	1	0	1
20	4	2	1	1	200	4	1	0	0	1	0	0	1	1	0	1	0	0	1	0	0	1	0	0	1	0	1
22	1	1	4	4	200	6	2	2	0	1	1	0	0	1	0	0	1	0	1	0	1	1	0	0	0	0	1
18	2	2	1	2	200	3	1	0	0	0	0	0	0	0	0	0	0	0	2	0	0	1	0	0	1	0	1
18	1	1	1	1	200	0	0	0	0	0	0	0	0	1	0	0	0	0	0	0	1	1	0	0	1	0	1
20	1	1	1	3	200	2	0	0	0	1	0	0	0	0	1	0	0	0	1	0	1	1	0	0	1	0	1
22	1	1	1	1	200	0	0	2	0	1	1	0	0	0	0	0	0	1	0	0	1	1	1	0	0	0	1
18	1	1	1	1	200	0	0	2	0	0	1	0	1	1	1	0	0	1	0	0	1	1	1	0	1	0	1
18	4	4	4	4	200	12	3	0	1	0	0	0	0	1	0	1	1		0		0	0	0	0	1	0	1
15	1	1	1	1	200	0	0	0	0	0	0	1	1	1	0	0	0		1		0	1	0	0	1	0	1
20	1	1	1	1	200	0	0	0	0	1	0	0	0	0	0	0	0	0	2	0	1	1	1	0	1	0	1
15	4	3	1	3	200	7	2	0	0	0	0	0	0	0	1	1	0		1		0	1	1	0	0	0	1
19	3	3	2	3	200	7	2	0	0	0	0	0	0	0	0	1	1	0	1	0	0	0	0	0	1	0	1
22	3	2	1	1	200	3	1	0	0	1	0	0	0	0	0	1	0	1	1	1	1	1	1	0	0	0	1
22	2	1	2	1	200	2	0	2	0	1	1	0	0	0	0	0	0	1	1	1	1	1	1	0	0	0	1
15	1	2	1	1	200	1	0	0	0	0	0	0	0	0	0	0	0		1		0	1	1	0	1	0	1
17	2	1	1	2	200	2	0	1	0	0	2	0	0	1	0	0	0	1	0	1	1	1	0	0	0	0	1
22	1	2	2	1	200	2	0	2	0	1	1	1	0	0	0	0	0	1	0	0	1	1	1	0	1	0	1
23	1	3	1	4	200	5	1	1	0	1	2	0	0	0	0	0	1	0	0	0	1	0	0	0	0	0	1
18	2	3	2	3	200	6	2	0	0	0	0	0	0	0	0	1	1		1		0	1	1	0	1	0	1
23	4	2	2	3	200	7	2	2	0	1	1	1	1	0	0	1	1	1	1	1	1	1	1	0	1	0	1
16	1	1	2	2	200	2	0	0	0	0	0	0	0	0	1	0	0		1		0	1	0	0	1	0	1
23	1	2	1	3	200	3	1	1	0	1	0	0	0	0	0	0	0	1	1	0	1	0	0	0	1	0	1
18	1	1	1	1	200	0	0	0	0	0	0	0	1	0	0	0	0		1		0	1	0	0	1	0	1
19	4	4	4	4	200	12	3	0	1	0	2	0	0	0	0	1	1	0	0	0	1	1	1	0	0	0	1
19	1	2	1	3	200	3	1	0	0	0	0	0	0	0	0	0	0	1	1	0	1	1	0	1	1	0	1
23	1	1	1	1	200	0	0	2	0	1	0	0	0	0	0	0	0	1	2	0	1	1	0	0	1	0	1
18	2	2	1	2	200	3	1	1	0	0	2	0	1	0	0	0	0	0	0	1	1	1	1	1	0	0	1
23	3	3	3	3	200	8	2	0	0	1	0	0	1	0	1	1	1	1	2	0	1	1	1	0	0	0	1
15	1	1	1	1	200	0	0	0	0	0	0	0	0	0	0	0	0		1		0	0	0	0	0	0	1
19	2	1	1	3	200	3	1	2	0	0	0	0	0	1	0	0	0	0	2	0	1	1	0	0	1	0	1
21	2	2	4	4	200	8	2	0	0	1	0	0	1	0	0	0	1	0	1	0	1	0	0	0	1	0	1
15	4	4	4	4	200	12	3	0	0	0	0	0	0	0	0	1	1		0		0	0	0	0	1	0	1
21	1	2	3	2	200	4	1	0	0	1	0	0	0	1	0	0	1	0	1	0	1	0	0	0	0	0	1
17	1	1	4	4	200	6	2	0	0	0	0	0	0	1	1	0	1	0	1	1	0	1	0	1	0	0	1
19	1	1	3	3	200	4	1	0	0	0	0	0	0	1	0	0	1	1	2	1	1	0	0	0	0	0	1
15	1	4	2	1	200	4	1	0	0	0	0	1	1	0	1	1	0		1		0	1	0	0	1	0	1
19	2	2	1	2	200	3	1	1	0	0	0	0	0	0	0	0	0	1	1	0	0	1	0	0	0	0	1
21	4	4	4	4	200	12	3	2	0	1	1	0	0	0	1	1	1	0	1	0	1	1	1	0	1	0	1
18	2	2	3	3	200	6	2	0	0	0	0	0	0	0	0	0	1		1		0	1	0	0	1	0	1
15	1	1	1	3	200	2	0	0	0	0	0	0	0	0	0	0	0		0		0	1	0	1	1	0	1
23	1	1	1	1	200	0	0	2	0	1	1	0	0	0	0	0	0	0	1	0	1	1	0	0	1	0	1
18	1	1	1	1	200	0	0	0	0	0	0	0	0	0	0	0	0		2		0	1	1	0	1	0	1
23	4	2	2	3	200	7	2	0	0	1	0	0	0	0	0	1	1	1	1	1	1	1	1	0	1	0	1
22	4	4	1	4	200	9	3	1	0	1	0	0	1	0	0	1	1	1	1	0	1	0	0	0	0	0	1
19	1	2	1	2	200	2	0	0	0	0	0	1	1	0	0	0	0	0	2	0	0	1	0	0	1	0	1
19	1	2	1	2	200	2	0	0	0	0	0	0	0	1	0	0	0	0	1	0	0	1	0	0	1	0	1
22	3	2	2	2	200	5	1	2	0	1	1	0	1	0	0	1	0	0	1	0	1	1	0	1	1	0	1
18	1	1	1	4	200	3	1	0	0	0	0	0	0	0	0	0	1	0	1	0	0	1	0	0	1	0	1
19	3	2	1	2	200	4	1	2	0	0	1	0	1	0	0	1	0	0	0	0	1	1	1	0	1	0	1
22	1	1	1	1	200	0	0	2	1	1	1	0	0	0	0	0	0	0	1	0	1	1	1	0	0	0	1
15	2	3	1	3	200	5	1	0	0	0	0	0	0	0	0	1	0		0		0	1	1	0	1	0	1
18	2	2	1	2	200	3	1	0	0	0	0	0	0	1	0	0	0		2		0	1	0	0	1	0	1
20	3	4	3	1	200	7	2	2	0	1	1	0	1	0	0	1	0	1	2	0	1	1	0	0	1	0	1
21	1	2	3	4	200	6	2	2	0	1	0	0	0	0	0	0	1	1	0	0	1	1	1	0	0	0	1
18	1	2	2	2	200	3	1	2	0	0	1	0	1	1	0	0	0	0	1	0	0	1	0	0	1	0	1
18	2	1	2	2	200	3	1	0	1	0	0	0	1	1	0	0	0	0	2	0	0	0	0	0	0	0	1
17	1	1	1	1	200	0	0	0	0	0	0	0	1	1	0	0	0	0	1	0	0	1	0	0	1	0	1
18	3	4	2	4	200	9	3	2	0	0	1	1	1	0	0	1	1	1	1	1	1	1	0	0	1	0	1
22	1	1	2	2	200	2	0	2	0	1	1	0	0	0	0	0	0	0	1	0	1	1	1	0	1	0	1
18	1	1	1	1	200	0	0	0	0	0	0	0	0	1	0	0	0	0	1	0	0	1	0	0	0	0	1
[truncated: 1,014 more rows]

## Sheet: Variable description
Age (age of a participants)
agecat (Categorization of age into two groups) [0=15-19, 1=20-23]	agecat [0=15-19, 1=20-23]	agecat [0=15-19, 1=20-23]	agecat [0=15-19, 1=20-23]	agecat [0=15-19, 1=20-23]	agecat [0=15-19, 1=20-23]	agecat [0=15-19, 1=20-23]	agecat [0=15-19, 1=20-23]	agecat [0=15-19, 1=20-23]	agecat [0=15-19, 1=20-23]	agecat [0=15-19, 1=20-23]	agecat [0=15-19, 1=20-23]	agecat [0=15-19, 1=20-23]	agecat [0=15-19, 1=20-23]	agecat [0=15-19, 1=20-23]	agecat [0=15-19, 1=20-23]	agecat [0=15-19, 1=20-23]	agecat [0=15-19, 1=20-23]	agecat [0=15-19, 1=20-23]	agecat [0=15-19, 1=20-23]	agecat [0=15-19, 1=20-23]	agecat [0=15-19, 1=20-23]	agecat [0=15-19, 1=20-23]	agecat [0=15-19, 1=20-23]	agecat [0=15-19, 1=20-23]	agecat [0=15-19, 1=20-23]	agecat [0=15-19, 1=20-23]	agecat [0=15-19, 1=20-23]	agecat [0=15-19, 1=20-23]	agecat [0=15-19, 1=20-23]	agecat [0=15-19, 1=20-23]	agecat [0=15-19, 1=20-23]	agecat [0=15-19, 1=20-23]	agecat [0=15-19, 1=20-23]	agecat [0=15-19, 1=20-23]	agecat [0=15-19, 1=20-23]	agecat [0=15-19, 1=20-23]	agecat [0=15-19, 1=20-23]	agecat [0=15-19, 1=20-23]	agecat [0=15-19, 1=20-23]	agecat [0=15-19, 1=20-23]	agecat [0=15-19, 1=20-23]	agecat [0=15-19, 1=20-23]	agecat [0=15-19, 1=20-23]	agecat [0=15-19, 1=20-23]	agecat [0=15-19, 1=20-23]	agecat [0=15-19, 1=20-23]	agecat [0=15-19, 1=20-23]	agecat [0=15-19, 1=20-23]	agecat [0=15-19, 1=20-23]
Marital_Status [0=Single, 1=Formerly married, 2=Currently married]
Education_status [0=Never been to school/Incomplete , 1=primaryschool, 2=Completed/In completed secondary school
familycomp ( family composition) [0=Parents/relative or elder siblings , 1= Husband , 2= Alone/younger siblings/other]
Children (Has children ) [0=No, 1=Yes]
havsavings (has savings) [0=No, 1=Yes]
havbusiness ( has micro business) [0=No, 1=Yes]
physicdepr (Physical deprivation) [0=No, 1=Yes]
Bedhungry (Went to bed hungry due to lack of food for the past four weeks ) [0=No, 1=Yes]
TASAF ( Living in a household supported by a social welfare program of Tanzania Social Action Fund) [0=No, 1=Yes]
socialnetworks (Social-economic group member) [0=No, 1=Yes]
drugever ( ever used illicit drugs; such as heroin, cocaine, sniffing glue or cannabi) [0=No, 1=Yes]
Emotionalsuppot (Has emotional/psychological support) [0=No, 1=Yes]
HIV_status [0=Negative, 1=Positive]
Partner violence [0=No, 1=Yes]
sexwork (Sexwork in the last six months) [0=No, 1=Yes]
QN1 ( Feeling nervous, anxious or on edge) [0=not at all, 1=several days, 2=more than half the days, 3=nearly every day]
QN2 ( Not being able to stop or control worrying) [0=not at all, 1=several days, 2=more than half the days, 3=nearly every day]
QN3 ( Little interest or pleasure in doing things) [0=not at all, 1=several days, 2=more than half the days, 3=nearly every day]
QN4 ( Feeling down, depressed or hopeless) [0=not at all, 1=several days, 2=more than half the days, 3=nearly every day]
Anxi_depression_score (anxitey and depression scores) [0-12]
Anxi_depression (Anxiety and depression) [0=Normal, 1=Mild, 2=Moderate, 3=Severe]
Anxiety ( Score of QN1 and QN2 if ≥ 3 or not ) [0=No, 1=Yes]
Depression ( Score of QN3 and QN4 if ≥ 3 or not ) [0=No, 1=Yes]
cluster_code (Clustering for 30 villages)
Locality (0= Rural, 1= Urban)
HIV risks (0=Low, 1=High)
[truncated: 5,000 more columns]
